# Supplementary material for: Automatic Detection and Counting of Wheat Spikelet Using Semi-Automatic Labeling and Deep Learning
Source: Front Plant Sci. 2022 May 30;13:872555. doi: 10.3389/fpls.2022.872555 (PMC9189412; doi:10.3389/fpls.2022.872555)
Supplement: Supplementary file 1 [file Data_Sheet_1.ZIP]

Archive with 1,096 entries (1,080 files):
- 2. Datasets/
- 2. Datasets/1. training dataset for model training/
- 2. Datasets/1. training dataset for model training/Liangxing 99/
- 2. Datasets/1. training dataset for model training/Liangxing 99/3005.jpg
- 2. Datasets/1. training dataset for model training/Liangxing 99/3009.jpg
- 2. Datasets/1. training dataset for model training/Liangxing 99/3010.jpg
- 2. Datasets/1. training dataset for model training/Liangxing 99/3011.jpg
- 2. Datasets/1. training dataset for model training/Liangxing 99/3014.jpg
- 2. Datasets/1. training dataset for model training/Liangxing 99/3015.jpg
- 2. Datasets/1. training dataset for model training/Liangxing 99/3018.jpg
- 2. Datasets/1. training dataset for model training/Liangxing 99/3020.jpg
- 2. Datasets/1. training dataset for model training/Liangxing 99/3021.jpg
- 2. Datasets/1. training dataset for model training/Liangxing 99/3022.jpg
- 2. Datasets/1. training dataset for model training/Liangxing 99/3023.jpg
- 2. Datasets/1. training dataset for model training/Liangxing 99/3027.jpg
- 2. Datasets/1. training dataset for model training/Liangxing 99/3030.jpg
- 2. Datasets/1. training dataset for model training/Liangxing 99/3033.jpg
- 2. Datasets/1. training dataset for model training/Liangxing 99/3034.jpg
- 2. Datasets/1. training dataset for model training/Liangxing 99/3036.jpg
- 2. Datasets/1. training dataset for model training/Liangxing 99/3037.jpg
- 2. Datasets/1. training dataset for model training/Liangxing 99/3039.jpg
- 2. Datasets/1. training dataset for model training/Liangxing 99/3040.jpg
- 2. Datasets/1. training dataset for model training/Liangxing 99/3041.jpg
- 2. Datasets/1. training dataset for model training/Liangxing 99/3042.jpg
- 2. Datasets/1. training dataset for model training/Liangxing 99/3043.jpg
- 2. Datasets/1. training dataset for model training/Liangxing 99/3052.jpg
- 2. Datasets/1. training dataset for model training/Liangxing 99/3055.jpg
- 2. Datasets/1. training dataset for model training/Liangxing 99/3057.jpg
- 2. Datasets/1. training dataset for model training/Liangxing 99/3058.jpg
- 2. Datasets/1. training dataset for model training/Liangxing 99/3059.jpg
- 2. Datasets/1. training dataset for model training/Liangxing 99/3060.jpg
- 2. Datasets/1. training dataset for model training/Liangxing 99/3064.jpg
- 2. Datasets/1. training dataset for model training/Liangxing 99/3071.jpg
- 2. Datasets/1. training dataset for model training/Liangxing 99/3073.jpg
- 2. Datasets/1. training dataset for model training/Liangxing 99/3075.jpg
- 2. Datasets/1. training dataset for model training/Liangxing 99/3076.jpg
- 2. Datasets/1. training dataset for model training/Liangxing 99/3077.jpg
- 2. Datasets/1. training dataset for model training/Liangxing 99/3110.jpg
- 2. Datasets/1. training dataset for model training/Liangxing 99/3115.jpg
- 2. Datasets/1. training dataset for model training/Liangxing 99/3116.jpg
- 2. Datasets/1. training dataset for model training/Liangxing 99/3120.jpg
- 2. Datasets/1. training dataset for model training/Liangxing 99/3133.jpg
- 2. Datasets/1. training dataset for model training/Liangxing 99/3134.jpg
- 2. Datasets/1. training dataset for model training/Liangxing 99/3140.jpg
- 2. Datasets/1. training dataset for model training/Liangxing 99/3143.jpg
- 2. Datasets/1. training dataset for model training/Liangxing 99/3149.jpg
- 2. Datasets/1. training dataset for model training/Liangxing 99/3151.jpg
- 2. Datasets/1. training dataset for model training/Liangxing 99/3153.jpg
- 2. Datasets/1. training dataset for model training/Liangxing 99/3157.jpg
- 2. Datasets/1. training dataset for model training/Liangxing 99/3166.jpg
- 2. Datasets/1. training dataset for model training/Liangxing 99/3170.jpg
- 2. Datasets/1. training dataset for model training/Liangxing 99/3174.jpg
- 2. Datasets/1. training dataset for model training/Liangxing 99/3175.jpg
- 2. Datasets/1. training dataset for model training/Liangxing 99/3176.jpg
- 2. Datasets/1. training dataset for model training/Liangxing 99/3182.jpg
- 2. Datasets/1. training dataset for model training/Liangxing 99/3184.jpg
- 2. Datasets/1. training dataset for model training/Liangxing 99/3185.jpg
- 2. Datasets/1. training dataset for model training/Liangxing 99/3188.jpg
- 2. Datasets/1. training dataset for model training/Liangxing 99/3189.jpg
- 2. Datasets/1. training dataset for model training/Liangxing 99/3190.jpg
- 2. Datasets/1. training dataset for model training/Liangxing 99/3193.jpg
- 2. Datasets/1. training dataset for model training/Liangxing 99/3195.jpg
- 2. Datasets/1. training dataset for model training/Liangxing 99/3204.jpg
- 2. Datasets/1. training dataset for model training/Liangxing 99/3205.jpg
- 2. Datasets/1. training dataset for model training/Liangxing 99/3206.jpg
- 2. Datasets/1. training dataset for model training/Liangxing 99/3209.jpg
- 2. Datasets/1. training dataset for model training/Liangxing 99/3217.jpg
- 2. Datasets/1. training dataset for model training/Liangxing 99/3219.jpg
- 2. Datasets/1. training dataset for model training/Liangxing 99/3223.jpg
- 2. Datasets/1. training dataset for model training/Liangxing 99/3225.jpg
- 2. Datasets/1. training dataset for model training/Liangxing 99/3227.jpg
- 2. Datasets/1. training dataset for model training/Liangxing 99/3230.jpg
- 2. Datasets/1. training dataset for model training/Liangxing 99/3233.jpg
- 2. Datasets/1. training dataset for model training/Liangxing 99/3235.jpg
- 2. Datasets/1. training dataset for model training/Liangxing 99/3238.jpg
- 2. Datasets/1. training dataset for model training/Liangxing 99/3241.jpg
- 2. Datasets/1. training dataset for model training/Liangxing 99/3242.jpg
- 2. Datasets/1. training dataset for model training/Liangxing 99/3247.jpg
- 2. Datasets/1. training dataset for model training/Liangxing 99/3252.jpg
- 2. Datasets/1. training dataset for model training/Liangxing 99/3253.jpg
- 2. Datasets/1. training dataset for model training/Liangxing 99/3262.jpg
- 2. Datasets/1. training dataset for model training/Liangxing 99/3263.jpg
- 2. Datasets/1. training dataset for model training/Liangxing 99/3264.jpg
- 2. Datasets/1. training dataset for model training/Shannong 25/
- 2. Datasets/1. training dataset for model training/Shannong 25/2003.jpg
- 2. Datasets/1. training dataset for model training/Shannong 25/2004.jpg
- 2. Datasets/1. training dataset for model training/Shannong 25/2006.jpg
- 2. Datasets/1. training dataset for model training/Shannong 25/2012.jpg
- 2. Datasets/1. training dataset for model training/Shannong 25/2014.jpg
- 2. Datasets/1. training dataset for model training/Shannong 25/2015.jpg
- 2. Datasets/1. training dataset for model training/Shannong 25/2016.jpg
- 2. Datasets/1. training dataset for model training/Shannong 25/2019.jpg
- 2. Datasets/1. training dataset for model training/Shannong 25/2021.jpg
- 2. Datasets/1. training dataset for model training/Shannong 25/2023.jpg
- 2. Datasets/1. training dataset for model training/Shannong 25/2029.jpg
- 2. Datasets/1. training dataset for model training/Shannong 25/2032.jpg
- 2. Datasets/1. training dataset for model training/Shannong 25/2034.jpg
- 2. Datasets/1. training dataset for model training/Shannong 25/2036.jpg
- 2. Datasets/1. training dataset for model training/Shannong 25/2051.jpg
- 2. Datasets/1. training dataset for model training/Shannong 25/2054.jpg
- 2. Datasets/1. training dataset for model training/Shannong 25/2065.jpg
- 2. Datasets/1. training dataset for model training/Shannong 25/2068.jpg
- 2. Datasets/1. training dataset for model training/Shannong 25/2070.jpg
- 2. Datasets/1. training dataset for model training/Shannong 25/2079.jpg
- 2. Datasets/1. training dataset for model training/Shannong 25/2080.jpg
- 2. Datasets/1. training dataset for model training/Shannong 25/2146.jpg
- 2. Datasets/1. training dataset for model training/Shannong 25/2147.jpg
- 2. Datasets/1. training dataset for model training/Shannong 25/2148.jpg
- 2. Datasets/1. training dataset for model training/Shannong 25/2150.jpg
- 2. Datasets/1. training dataset for model training/Shannong 25/2152.jpg
- 2. Datasets/1. training dataset for model training/Shannong 25/2153.jpg
- 2. Datasets/1. training dataset for model training/Shannong 25/2162.jpg
- 2. Datasets/1. training dataset for model training/Shannong 25/2163.jpg
- 2. Datasets/1. training dataset for model training/Shannong 25/2169.jpg
- 2. Datasets/1. training dataset for model training/Shannong 25/2178.jpg
- 2. Datasets/1. training dataset for model training/Shannong 25/2179.jpg
- 2. Datasets/1. training dataset for model training/Shannong 25/2181.jpg
- 2. Datasets/1. training dataset for model training/Shannong 25/2187.jpg
- 2. Datasets/1. training dataset for model training/Shannong 25/2189.jpg
- 2. Datasets/1. training dataset for model training/Shannong 25/2191.jpg
- 2. Datasets/1. training dataset for model training/Shannong 25/2192.jpg
- 2. Datasets/1. training dataset for model training/Shannong 25/2195.jpg
- 2. Datasets/1. training dataset for model training/Shannong 25/2197.jpg
- 2. Datasets/1. training dataset for model training/Shannong 25/2201.jpg
- 2. Datasets/1. training dataset for model training/Shannong 25/2211.jpg
- 2. Datasets/1. training dataset for model training/Shannong 25/2239.jpg
- 2. Datasets/1. training dataset for model training/Shannong 25/2240.jpg
- 2. Datasets/1. training dataset for model training/Shannong 25/2241.jpg
- 2. Datasets/1. training dataset for model training/Shannong 25/2243.jpg
- 2. Datasets/1. training dataset for model training/Shannong 25/2258.jpg
- 2. Datasets/1. training dataset for model training/Shannong 25/2259.jpg
- 2. Datasets/1. training dataset for model training/Shannong 25/2261.jpg
- 2. Datasets/1. training dataset for model training/Shannong 25/2263.jpg
- 2. Datasets/1. training dataset for model training/Shannong 25/2266.jpg
- 2. Datasets/1. training dataset for model training/Shannong 25/2267.jpg
- 2. Datasets/1. training dataset for model training/Shannong 25/2270.jpg
- 2. Datasets/1. training dataset for model training/Shannong 25/2273.jpg
- 2. Datasets/1. training dataset for model training/Shannong 25/2275.jpg
- 2. Datasets/1. training dataset for model training/Shannong 25/2276.jpg
- 2. Datasets/1. training dataset for model training/Shannong 25/2280.jpg
- 2. Datasets/1. training dataset for model training/Shannong 25/2282.jpg
- 2. Datasets/1. training dataset for model training/Shannong 25/2286.jpg
- 2. Datasets/1. training dataset for model training/Shannong 25/2287.jpg
- 2. Datasets/1. training dataset for model training/Shannong 25/2288.jpg
- 2. Datasets/1. training dataset for model training/Shannong 25/2289.jpg
- 2. Datasets/1. training dataset for model training/Shannong 25/2291.jpg
- 2. Datasets/1. training dataset for model training/Shannong 25/2292.jpg
- 2. Datasets/1. training dataset for model training/Shannong 25/2294.jpg
- 2. Datasets/1. training dataset for model training/Shannong 25/2296.jpg
- 2. Datasets/1. training dataset for model training/Shannong 25/2299.jpg
- 2. Datasets/1. training dataset for model training/Shannong 25/2313.jpg
- 2. Datasets/1. training dataset for model training/Shannong 25/2318.jpg
- 2. Datasets/1. training dataset for model training/Shannong 25/2319.jpg
- 2. Datasets/1. training dataset for model training/Shannong 25/2320.jpg
- 2. Datasets/1. training dataset for model training/Shannong 25/2321.jpg
- 2. Datasets/1. training dataset for model training/Shannong 25/2324.jpg
- 2. Datasets/1. training dataset for model training/Shannong 25/2328.jpg
- 2. Datasets/1. training dataset for model training/Shannong 25/2329.jpg
- 2. Datasets/1. training dataset for model training/Shannong 25/2334.jpg
- 2. Datasets/1. training dataset for model training/Shannong 25/2337.jpg
- 2. Datasets/1. training dataset for model training/Shannong 25/2339.jpg
- 2. Datasets/1. training dataset for model training/Shannong 25/2343.jpg
- 2. Datasets/1. training dataset for model training/Shannong 25/2360.jpg
- 2. Datasets/1. training dataset for model training/Shannong 25/2368.jpg
- 2. Datasets/1. training dataset for model training/Shenmai 818/
- 2. Datasets/1. training dataset for model training/Shenmai 818/5001.jpg
- 2. Datasets/1. training dataset for model training/Shenmai 818/5009.jpg
- 2. Datasets/1. training dataset for model training/Shenmai 818/5011.jpg
- 2. Datasets/1. training dataset for model training/Shenmai 818/5015.jpg
- 2. Datasets/1. training dataset for model training/Shenmai 818/5030.jpg
- 2. Datasets/1. training dataset for model training/Shenmai 818/5032.jpg
- 2. Datasets/1. training dataset for model training/Shenmai 818/5033.jpg
- 2. Datasets/1. training dataset for model training/Shenmai 818/5035.jpg
- 2. Datasets/1. training dataset for model training/Shenmai 818/5036.jpg
- 2. Datasets/1. training dataset for model training/Shenmai 818/5037.jpg
- 2. Datasets/1. training dataset for model training/Shenmai 818/5039.jpg
- 2. Datasets/1. training dataset for model training/Shenmai 818/5043.jpg
- 2. Datasets/1. training dataset for model training/Shenmai 818/5048.jpg
- 2. Datasets/1. training dataset for model training/Shenmai 818/5051.jpg
- 2. Datasets/1. training dataset for model training/Shenmai 818/5052.jpg
- 2. Datasets/1. training dataset for model training/Shenmai 818/5053.jpg
- 2. Datasets/1. training dataset for model training/Shenmai 818/5056.jpg
- 2. Datasets/1. training dataset for model training/Shenmai 818/5057.jpg
- 2. Datasets/1. training dataset for model training/Shenmai 818/5058.jpg
- 2. Datasets/1. training dataset for model training/Shenmai 818/5059.jpg
- 2. Datasets/1. training dataset for model training/Shenmai 818/5061.jpg
- 2. Datasets/1. training dataset for model training/Shenmai 818/5064.jpg
- 2. Datasets/1. training dataset for model training/Shenmai 818/5068.jpg
- 2. Datasets/1. training dataset for model training/Shenmai 818/5069.jpg
- 2. Datasets/1. training dataset for model training/Shenmai 818/5070.jpg
- 2. Datasets/1. training dataset for model training/Shenmai 818/5071.jpg
- 2. Datasets/1. training dataset for model training/Shenmai 818/5073.jpg
- 2. Datasets/1. training dataset for model training/Shenmai 818/5074.jpg
- 2. Datasets/1. training dataset for model training/Shenmai 818/5077.jpg
- 2. Datasets/1. training dataset for model training/Shenmai 818/5080.jpg
- 2. Datasets/1. training dataset for model training/Shenmai 818/5082.jpg
- 2. Datasets/1. training dataset for model training/Shenmai 818/5085.jpg
- 2. Datasets/1. training dataset for model training/Shenmai 818/5086.jpg
- 2. Datasets/1. training dataset for model training/Shenmai 818/5089.jpg
- 2. Datasets/1. training dataset for model training/Shenmai 818/5090.jpg
- 2. Datasets/1. training dataset for model training/Shenmai 818/5092.jpg
- 2. Datasets/1. training dataset for model training/Shenmai 818/5094.jpg
- 2. Datasets/1. training dataset for model training/Shenmai 818/5095.jpg
- 2. Datasets/1. training dataset for model training/Shenmai 818/5096.jpg
- 2. Datasets/1. training dataset for model training/Shenmai 818/5097.jpg
- 2. Datasets/1. training dataset for model training/Shenmai 818/5100.jpg
- 2. Datasets/1. training dataset for model training/Shenmai 818/5101.jpg
- 2. Datasets/1. training dataset for model training/Shenmai 818/5103.jpg
- 2. Datasets/1. training dataset for model training/Shenmai 818/5106.jpg
- 2. Datasets/1. training dataset for model training/Shenmai 818/5107.jpg
- 2. Datasets/1. training dataset for model training/Shenmai 818/5112.jpg
- 2. Datasets/1. training dataset for model training/Shenmai 818/5113.jpg
- 2. Datasets/1. training dataset for model training/Shenmai 818/5118.jpg
- 2. Datasets/1. training dataset for model training/Shenmai 818/5121.jpg
- 2. Datasets/1. training dataset for model training/Shenmai 818/5122.jpg
- 2. Datasets/1. training dataset for model training/Shenmai 818/5124.jpg
- 2. Datasets/1. training dataset for model training/Shenmai 818/5125.jpg
- 2. Datasets/1. training dataset for model training/Shenmai 818/5133.jpg
- 2. Datasets/1. training dataset for model training/Shenmai 818/5138.jpg
- 2. Datasets/1. training dataset for model training/Shenmai 818/5139.jpg
- 2. Datasets/1. training dataset for model training/Shenmai 818/5150.jpg
- 2. Datasets/1. training dataset for model training/Shenmai 818/5152.jpg
- 2. Datasets/1. training dataset for model training/Shenmai 818/5154.jpg
- 2. Datasets/1. training dataset for model training/Shenmai 818/5156.jpg
- 2. Datasets/1. training dataset for model training/Shenmai 818/5157.jpg
- 2. Datasets/1. training dataset for model training/Shenmai 818/5163.jpg
- 2. Datasets/1. training dataset for model training/Shenmai 818/5166.jpg
- 2. Datasets/1. training dataset for model training/Shenmai 818/5171.jpg
- 2. Datasets/1. training dataset for model training/Shenmai 818/5177.jpg
- 2. Datasets/1. training dataset for model training/Shenmai 818/5179.jpg
- 2. Datasets/1. training dataset for model training/Shenmai 818/5180.jpg
- 2. Datasets/1. training dataset for model training/Shenmai 818/5181.jpg
- 2. Datasets/1. training dataset for model training/Shenmai 818/5182.jpg
- 2. Datasets/1. training dataset for model training/Shenmai 818/5183.jpg
- 2. Datasets/1. training dataset for model training/Shenmai 818/5185.jpg
- 2. Datasets/1. training dataset for model training/Shenmai 818/5186.jpg
- 2. Datasets/1. training dataset for model training/Shenmai 818/5187.jpg
- 2. Datasets/1. training dataset for model training/Shenmai 818/5192.jpg
- 2. Datasets/1. training dataset for model training/Shenmai 818/5198.jpg
- 2. Datasets/1. training dataset for model training/Shenmai 818/5199.jpg
- 2. Datasets/1. training dataset for model training/Shenmai 818/5201.jpg
- 2. Datasets/1. training dataset for model training/Shenmai 818/5202.jpg
- 2. Datasets/1. training dataset for model training/Shenmai 818/5209.jpg
- 2. Datasets/1. training dataset for model training/Shenmai 818/5211.jpg
- 2. Datasets/1. training dataset for model training/Shenmai 818/5216.jpg
- 2. Datasets/1. training dataset for model training/Shiyou 20/
- 2. Datasets/1. training dataset for model training/Shiyou 20/1003.jpg
- 2. Datasets/1. training dataset for model training/Shiyou 20/1005.jpg
- 2. Datasets/1. training dataset for model training/Shiyou 20/1006.jpg
- 2. Datasets/1. training dataset for model training/Shiyou 20/1009.jpg
- 2. Datasets/1. training dataset for model training/Shiyou 20/1014.jpg
- 2. Datasets/1. training dataset for model training/Shiyou 20/1015.jpg
- 2. Datasets/1. training dataset for model training/Shiyou 20/1016.jpg
- 2. Datasets/1. training dataset for model training/Shiyou 20/1017.jpg
- 2. Datasets/1. training dataset for model training/Shiyou 20/1018.jpg
- 2. Datasets/1. training dataset for model training/Shiyou 20/1021.jpg
- 2. Datasets/1. training dataset for model training/Shiyou 20/1027.jpg
- 2. Datasets/1. training dataset for model training/Shiyou 20/1033.jpg
- 2. Datasets/1. training dataset for model training/Shiyou 20/1036.jpg
- 2. Datasets/1. training dataset for model training/Shiyou 20/1037.jpg
- 2. Datasets/1. training dataset for model training/Shiyou 20/1040.jpg
- 2. Datasets/1. training dataset for model training/Shiyou 20/1043.jpg
- 2. Datasets/1. training dataset for model training/Shiyou 20/1048.jpg
- 2. Datasets/1. training dataset for model training/Shiyou 20/1050.jpg
- 2. Datasets/1. training dataset for model training/Shiyou 20/1051.jpg
- 2. Datasets/1. training dataset for model training/Shiyou 20/1052.jpg
- 2. Datasets/1. training dataset for model training/Shiyou 20/1053.jpg
- 2. Datasets/1. training dataset for model training/Shiyou 20/1054.jpg
- 2. Datasets/1. training dataset for model training/Shiyou 20/1055.jpg
- 2. Datasets/1. training dataset for model training/Shiyou 20/1056.jpg
- 2. Datasets/1. training dataset for model training/Shiyou 20/1057.jpg
- 2. Datasets/1. training dataset for model training/Shiyou 20/1058.jpg
- 2. Datasets/1. training dataset for model training/Shiyou 20/1062.jpg
- 2. Datasets/1. training dataset for model training/Shiyou 20/1063.jpg
- 2. Datasets/1. training dataset for model training/Shiyou 20/1064.jpg
- 2. Datasets/1. training dataset for model training/Shiyou 20/1065.jpg
- 2. Datasets/1. training dataset for model training/Shiyou 20/1066.jpg
- 2. Datasets/1. training dataset for model training/Shiyou 20/1068.jpg
- 2. Datasets/1. training dataset for model training/Shiyou 20/1071.jpg
- 2. Datasets/1. training dataset for model training/Shiyou 20/1072.jpg
- 2. Datasets/1. training dataset for model training/Shiyou 20/1137.jpg
- 2. Datasets/1. training dataset for model training/Shiyou 20/1139.jpg
- 2. Datasets/1. training dataset for model training/Shiyou 20/1141.jpg
- 2. Datasets/1. training dataset for model training/Shiyou 20/1142.jpg
- 2. Datasets/1. training dataset for model training/Shiyou 20/1147.jpg
- 2. Datasets/1. training dataset for model training/Shiyou 20/1153.jpg
- 2. Datasets/1. training dataset for model training/Shiyou 20/1156.jpg
- 2. Datasets/1. training dataset for model training/Shiyou 20/1160.jpg
- 2. Datasets/1. training dataset for model training/Shiyou 20/1164.jpg
- 2. Datasets/1. training dataset for model training/Shiyou 20/1169.jpg
- 2. Datasets/1. training dataset for model training/Shiyou 20/1170.jpg
- 2. Datasets/1. training dataset for model training/Shiyou 20/1172.jpg
- 2. Datasets/1. training dataset for model training/Shiyou 20/1173.jpg
- 2. Datasets/1. training dataset for model training/Shiyou 20/1181.jpg
- 2. Datasets/1. training dataset for model training/Shiyou 20/1188.jpg
- 2. Datasets/1. training dataset for model training/Shiyou 20/1194.jpg
- 2. Datasets/1. training dataset for model training/Shiyou 20/1195.jpg
- 2. Datasets/1. training dataset for model training/Shiyou 20/1197.jpg
- 2. Datasets/1. training dataset for model training/Shiyou 20/1201.jpg
- 2. Datasets/1. training dataset for model training/Shiyou 20/1205.jpg
[truncated: 796 more entries]
