# Supplementary material for: Automatic Detection and Counting of Wheat Spikelet Using Semi-Automatic Labeling and Deep Learning
Source: Front Plant Sci. 2022 May 30;13:872555. doi: 10.3389/fpls.2022.872555 (PMC9189412; doi:10.3389/fpls.2022.872555)
Supplement: Supplementary file 2 [file Data_Sheet_2.zip]

Archive with 405 entries (400 files):
- 3. Labeling results of watershed algorithm (section Spikelet segmentation and annotation)/
- 3. Labeling results of watershed algorithm (section Spikelet segmentation and annotation)/Liangxing 99/
- 3. Labeling results of watershed algorithm (section Spikelet segmentation and annotation)/Liangxing 99/3005b.jpg
- 3. Labeling results of watershed algorithm (section Spikelet segmentation and annotation)/Liangxing 99/3009b.jpg
- 3. Labeling results of watershed algorithm (section Spikelet segmentation and annotation)/Liangxing 99/3010b.jpg
- 3. Labeling results of watershed algorithm (section Spikelet segmentation and annotation)/Liangxing 99/3011b.jpg
- 3. Labeling results of watershed algorithm (section Spikelet segmentation and annotation)/Liangxing 99/3014b.jpg
- 3. Labeling results of watershed algorithm (section Spikelet segmentation and annotation)/Liangxing 99/3015b.jpg
- 3. Labeling results of watershed algorithm (section Spikelet segmentation and annotation)/Liangxing 99/3018b.jpg
- 3. Labeling results of watershed algorithm (section Spikelet segmentation and annotation)/Liangxing 99/3020b.jpg
- 3. Labeling results of watershed algorithm (section Spikelet segmentation and annotation)/Liangxing 99/3021b.jpg
- 3. Labeling results of watershed algorithm (section Spikelet segmentation and annotation)/Liangxing 99/3022b.jpg
- 3. Labeling results of watershed algorithm (section Spikelet segmentation and annotation)/Liangxing 99/3023b.jpg
- 3. Labeling results of watershed algorithm (section Spikelet segmentation and annotation)/Liangxing 99/3027b.jpg
- 3. Labeling results of watershed algorithm (section Spikelet segmentation and annotation)/Liangxing 99/3030b.jpg
- 3. Labeling results of watershed algorithm (section Spikelet segmentation and annotation)/Liangxing 99/3033b.jpg
- 3. Labeling results of watershed algorithm (section Spikelet segmentation and annotation)/Liangxing 99/3034b.jpg
- 3. Labeling results of watershed algorithm (section Spikelet segmentation and annotation)/Liangxing 99/3036b.jpg
- 3. Labeling results of watershed algorithm (section Spikelet segmentation and annotation)/Liangxing 99/3037b.jpg
- 3. Labeling results of watershed algorithm (section Spikelet segmentation and annotation)/Liangxing 99/3039b.jpg
- 3. Labeling results of watershed algorithm (section Spikelet segmentation and annotation)/Liangxing 99/3040b.jpg
- 3. Labeling results of watershed algorithm (section Spikelet segmentation and annotation)/Liangxing 99/3041b.jpg
- 3. Labeling results of watershed algorithm (section Spikelet segmentation and annotation)/Liangxing 99/3042b.jpg
- 3. Labeling results of watershed algorithm (section Spikelet segmentation and annotation)/Liangxing 99/3043b.jpg
- 3. Labeling results of watershed algorithm (section Spikelet segmentation and annotation)/Liangxing 99/3052b.jpg
- 3. Labeling results of watershed algorithm (section Spikelet segmentation and annotation)/Liangxing 99/3055b.jpg
- 3. Labeling results of watershed algorithm (section Spikelet segmentation and annotation)/Liangxing 99/3057b.jpg
- 3. Labeling results of watershed algorithm (section Spikelet segmentation and annotation)/Liangxing 99/3058b.jpg
- 3. Labeling results of watershed algorithm (section Spikelet segmentation and annotation)/Liangxing 99/3059b.jpg
- 3. Labeling results of watershed algorithm (section Spikelet segmentation and annotation)/Liangxing 99/3060b.jpg
- 3. Labeling results of watershed algorithm (section Spikelet segmentation and annotation)/Liangxing 99/3064b.jpg
- 3. Labeling results of watershed algorithm (section Spikelet segmentation and annotation)/Liangxing 99/3071b.jpg
- 3. Labeling results of watershed algorithm (section Spikelet segmentation and annotation)/Liangxing 99/3073b.jpg
- 3. Labeling results of watershed algorithm (section Spikelet segmentation and annotation)/Liangxing 99/3075b.jpg
- 3. Labeling results of watershed algorithm (section Spikelet segmentation and annotation)/Liangxing 99/3076b.jpg
- 3. Labeling results of watershed algorithm (section Spikelet segmentation and annotation)/Liangxing 99/3077b.jpg
- 3. Labeling results of watershed algorithm (section Spikelet segmentation and annotation)/Liangxing 99/3078b.jpg
- 3. Labeling results of watershed algorithm (section Spikelet segmentation and annotation)/Liangxing 99/3082b.jpg
- 3. Labeling results of watershed algorithm (section Spikelet segmentation and annotation)/Liangxing 99/3086b.jpg
- 3. Labeling results of watershed algorithm (section Spikelet segmentation and annotation)/Liangxing 99/3087b.jpg
- 3. Labeling results of watershed algorithm (section Spikelet segmentation and annotation)/Liangxing 99/3094b.jpg
- 3. Labeling results of watershed algorithm (section Spikelet segmentation and annotation)/Liangxing 99/3096b.jpg
- 3. Labeling results of watershed algorithm (section Spikelet segmentation and annotation)/Liangxing 99/3099b.jpg
- 3. Labeling results of watershed algorithm (section Spikelet segmentation and annotation)/Liangxing 99/3101b.jpg
- 3. Labeling results of watershed algorithm (section Spikelet segmentation and annotation)/Liangxing 99/3105b.jpg
- 3. Labeling results of watershed algorithm (section Spikelet segmentation and annotation)/Liangxing 99/3108b.jpg
- 3. Labeling results of watershed algorithm (section Spikelet segmentation and annotation)/Liangxing 99/3110b.jpg
- 3. Labeling results of watershed algorithm (section Spikelet segmentation and annotation)/Liangxing 99/3115b.jpg
- 3. Labeling results of watershed algorithm (section Spikelet segmentation and annotation)/Liangxing 99/3116b.jpg
- 3. Labeling results of watershed algorithm (section Spikelet segmentation and annotation)/Liangxing 99/3120b.jpg
- 3. Labeling results of watershed algorithm (section Spikelet segmentation and annotation)/Liangxing 99/3133b.jpg
- 3. Labeling results of watershed algorithm (section Spikelet segmentation and annotation)/Liangxing 99/3134b.jpg
- 3. Labeling results of watershed algorithm (section Spikelet segmentation and annotation)/Liangxing 99/3140b.jpg
- 3. Labeling results of watershed algorithm (section Spikelet segmentation and annotation)/Liangxing 99/3143b.jpg
- 3. Labeling results of watershed algorithm (section Spikelet segmentation and annotation)/Liangxing 99/3149b.jpg
- 3. Labeling results of watershed algorithm (section Spikelet segmentation and annotation)/Liangxing 99/3151b.jpg
- 3. Labeling results of watershed algorithm (section Spikelet segmentation and annotation)/Liangxing 99/3153b.jpg
- 3. Labeling results of watershed algorithm (section Spikelet segmentation and annotation)/Liangxing 99/3157b.jpg
- 3. Labeling results of watershed algorithm (section Spikelet segmentation and annotation)/Liangxing 99/3166b.jpg
- 3. Labeling results of watershed algorithm (section Spikelet segmentation and annotation)/Liangxing 99/3170b.jpg
- 3. Labeling results of watershed algorithm (section Spikelet segmentation and annotation)/Liangxing 99/3174b.jpg
- 3. Labeling results of watershed algorithm (section Spikelet segmentation and annotation)/Liangxing 99/3175b.jpg
- 3. Labeling results of watershed algorithm (section Spikelet segmentation and annotation)/Liangxing 99/3176b.jpg
- 3. Labeling results of watershed algorithm (section Spikelet segmentation and annotation)/Liangxing 99/3182b.jpg
- 3. Labeling results of watershed algorithm (section Spikelet segmentation and annotation)/Liangxing 99/3184b.jpg
- 3. Labeling results of watershed algorithm (section Spikelet segmentation and annotation)/Liangxing 99/3185b.jpg
- 3. Labeling results of watershed algorithm (section Spikelet segmentation and annotation)/Liangxing 99/3188b.jpg
- 3. Labeling results of watershed algorithm (section Spikelet segmentation and annotation)/Liangxing 99/3189b.jpg
- 3. Labeling results of watershed algorithm (section Spikelet segmentation and annotation)/Liangxing 99/3190b.jpg
- 3. Labeling results of watershed algorithm (section Spikelet segmentation and annotation)/Liangxing 99/3193b.jpg
- 3. Labeling results of watershed algorithm (section Spikelet segmentation and annotation)/Liangxing 99/3195b.jpg
- 3. Labeling results of watershed algorithm (section Spikelet segmentation and annotation)/Liangxing 99/3204b.jpg
- 3. Labeling results of watershed algorithm (section Spikelet segmentation and annotation)/Liangxing 99/3205b.jpg
- 3. Labeling results of watershed algorithm (section Spikelet segmentation and annotation)/Liangxing 99/3206b.jpg
- 3. Labeling results of watershed algorithm (section Spikelet segmentation and annotation)/Liangxing 99/3209b.jpg
- 3. Labeling results of watershed algorithm (section Spikelet segmentation and annotation)/Liangxing 99/3217b.jpg
- 3. Labeling results of watershed algorithm (section Spikelet segmentation and annotation)/Liangxing 99/3219b.jpg
- 3. Labeling results of watershed algorithm (section Spikelet segmentation and annotation)/Liangxing 99/3223b.jpg
- 3. Labeling results of watershed algorithm (section Spikelet segmentation and annotation)/Liangxing 99/3225b.jpg
- 3. Labeling results of watershed algorithm (section Spikelet segmentation and annotation)/Liangxing 99/3227b.jpg
- 3. Labeling results of watershed algorithm (section Spikelet segmentation and annotation)/Liangxing 99/3230b.jpg
- 3. Labeling results of watershed algorithm (section Spikelet segmentation and annotation)/Liangxing 99/3233b.jpg
- 3. Labeling results of watershed algorithm (section Spikelet segmentation and annotation)/Liangxing 99/3235b.jpg
- 3. Labeling results of watershed algorithm (section Spikelet segmentation and annotation)/Liangxing 99/3238b.jpg
- 3. Labeling results of watershed algorithm (section Spikelet segmentation and annotation)/Liangxing 99/3241b.jpg
- 3. Labeling results of watershed algorithm (section Spikelet segmentation and annotation)/Liangxing 99/3242b.jpg
- 3. Labeling results of watershed algorithm (section Spikelet segmentation and annotation)/Liangxing 99/3247b.jpg
- 3. Labeling results of watershed algorithm (section Spikelet segmentation and annotation)/Liangxing 99/3252b.jpg
- 3. Labeling results of watershed algorithm (section Spikelet segmentation and annotation)/Liangxing 99/3253b.jpg
- 3. Labeling results of watershed algorithm (section Spikelet segmentation and annotation)/Liangxing 99/3262b.jpg
- 3. Labeling results of watershed algorithm (section Spikelet segmentation and annotation)/Liangxing 99/3263b.jpg
- 3. Labeling results of watershed algorithm (section Spikelet segmentation and annotation)/Liangxing 99/3264b.jpg
- 3. Labeling results of watershed algorithm (section Spikelet segmentation and annotation)/Liangxing 99/3278b.jpg
- 3. Labeling results of watershed algorithm (section Spikelet segmentation and annotation)/Liangxing 99/3282b.jpg
- 3. Labeling results of watershed algorithm (section Spikelet segmentation and annotation)/Liangxing 99/3283b.jpg
- 3. Labeling results of watershed algorithm (section Spikelet segmentation and annotation)/Liangxing 99/3295b.jpg
- 3. Labeling results of watershed algorithm (section Spikelet segmentation and annotation)/Liangxing 99/3301b.jpg
- 3. Labeling results of watershed algorithm (section Spikelet segmentation and annotation)/Liangxing 99/3310b.jpg
- 3. Labeling results of watershed algorithm (section Spikelet segmentation and annotation)/Liangxing 99/3327b.jpg
- 3. Labeling results of watershed algorithm (section Spikelet segmentation and annotation)/Liangxing 99/3328b.jpg
- 3. Labeling results of watershed algorithm (section Spikelet segmentation and annotation)/Liangxing 99/3329b.jpg
- 3. Labeling results of watershed algorithm (section Spikelet segmentation and annotation)/Liangxing 99/3333b.jpg
- 3. Labeling results of watershed algorithm (section Spikelet segmentation and annotation)/Shannong 25/
- 3. Labeling results of watershed algorithm (section Spikelet segmentation and annotation)/Shannong 25/2003b.jpg
- 3. Labeling results of watershed algorithm (section Spikelet segmentation and annotation)/Shannong 25/2004b.jpg
- 3. Labeling results of watershed algorithm (section Spikelet segmentation and annotation)/Shannong 25/2006b.jpg
- 3. Labeling results of watershed algorithm (section Spikelet segmentation and annotation)/Shannong 25/2012b.jpg
- 3. Labeling results of watershed algorithm (section Spikelet segmentation and annotation)/Shannong 25/2014b.jpg
- 3. Labeling results of watershed algorithm (section Spikelet segmentation and annotation)/Shannong 25/2015b.jpg
- 3. Labeling results of watershed algorithm (section Spikelet segmentation and annotation)/Shannong 25/2016b.jpg
- 3. Labeling results of watershed algorithm (section Spikelet segmentation and annotation)/Shannong 25/2019b.jpg
- 3. Labeling results of watershed algorithm (section Spikelet segmentation and annotation)/Shannong 25/2021b.jpg
- 3. Labeling results of watershed algorithm (section Spikelet segmentation and annotation)/Shannong 25/2023b.jpg
- 3. Labeling results of watershed algorithm (section Spikelet segmentation and annotation)/Shannong 25/2029b.jpg
- 3. Labeling results of watershed algorithm (section Spikelet segmentation and annotation)/Shannong 25/2032b.jpg
- 3. Labeling results of watershed algorithm (section Spikelet segmentation and annotation)/Shannong 25/2034b.jpg
- 3. Labeling results of watershed algorithm (section Spikelet segmentation and annotation)/Shannong 25/2036b.jpg
- 3. Labeling results of watershed algorithm (section Spikelet segmentation and annotation)/Shannong 25/2051b.jpg
- 3. Labeling results of watershed algorithm (section Spikelet segmentation and annotation)/Shannong 25/2054b.jpg
- 3. Labeling results of watershed algorithm (section Spikelet segmentation and annotation)/Shannong 25/2065b.jpg
- 3. Labeling results of watershed algorithm (section Spikelet segmentation and annotation)/Shannong 25/2068b.jpg
- 3. Labeling results of watershed algorithm (section Spikelet segmentation and annotation)/Shannong 25/2070b.jpg
- 3. Labeling results of watershed algorithm (section Spikelet segmentation and annotation)/Shannong 25/2079b.jpg
- 3. Labeling results of watershed algorithm (section Spikelet segmentation and annotation)/Shannong 25/2080b.jpg
- 3. Labeling results of watershed algorithm (section Spikelet segmentation and annotation)/Shannong 25/2109b.jpg
- 3. Labeling results of watershed algorithm (section Spikelet segmentation and annotation)/Shannong 25/2111b.jpg
- 3. Labeling results of watershed algorithm (section Spikelet segmentation and annotation)/Shannong 25/2112b.jpg
- 3. Labeling results of watershed algorithm (section Spikelet segmentation and annotation)/Shannong 25/2121b.jpg
- 3. Labeling results of watershed algorithm (section Spikelet segmentation and annotation)/Shannong 25/2124b.jpg
- 3. Labeling results of watershed algorithm (section Spikelet segmentation and annotation)/Shannong 25/2129b.jpg
- 3. Labeling results of watershed algorithm (section Spikelet segmentation and annotation)/Shannong 25/2130b.jpg
- 3. Labeling results of watershed algorithm (section Spikelet segmentation and annotation)/Shannong 25/2134b.jpg
- 3. Labeling results of watershed algorithm (section Spikelet segmentation and annotation)/Shannong 25/2146b.jpg
- 3. Labeling results of watershed algorithm (section Spikelet segmentation and annotation)/Shannong 25/2147b.jpg
- 3. Labeling results of watershed algorithm (section Spikelet segmentation and annotation)/Shannong 25/2148b.jpg
- 3. Labeling results of watershed algorithm (section Spikelet segmentation and annotation)/Shannong 25/2150b.jpg
- 3. Labeling results of watershed algorithm (section Spikelet segmentation and annotation)/Shannong 25/2152b.jpg
- 3. Labeling results of watershed algorithm (section Spikelet segmentation and annotation)/Shannong 25/2153b.jpg
- 3. Labeling results of watershed algorithm (section Spikelet segmentation and annotation)/Shannong 25/2162b.jpg
- 3. Labeling results of watershed algorithm (section Spikelet segmentation and annotation)/Shannong 25/2163b.jpg
- 3. Labeling results of watershed algorithm (section Spikelet segmentation and annotation)/Shannong 25/2169b.jpg
- 3. Labeling results of watershed algorithm (section Spikelet segmentation and annotation)/Shannong 25/2178b.jpg
- 3. Labeling results of watershed algorithm (section Spikelet segmentation and annotation)/Shannong 25/2179b.jpg
- 3. Labeling results of watershed algorithm (section Spikelet segmentation and annotation)/Shannong 25/2181b.jpg
- 3. Labeling results of watershed algorithm (section Spikelet segmentation and annotation)/Shannong 25/2187b.jpg
- 3. Labeling results of watershed algorithm (section Spikelet segmentation and annotation)/Shannong 25/2189b.jpg
- 3. Labeling results of watershed algorithm (section Spikelet segmentation and annotation)/Shannong 25/2191b.jpg
- 3. Labeling results of watershed algorithm (section Spikelet segmentation and annotation)/Shannong 25/2192b.jpg
- 3. Labeling results of watershed algorithm (section Spikelet segmentation and annotation)/Shannong 25/2195b.jpg
- 3. Labeling results of watershed algorithm (section Spikelet segmentation and annotation)/Shannong 25/2197b.jpg
- 3. Labeling results of watershed algorithm (section Spikelet segmentation and annotation)/Shannong 25/2201b.jpg
- 3. Labeling results of watershed algorithm (section Spikelet segmentation and annotation)/Shannong 25/2211b.jpg
- 3. Labeling results of watershed algorithm (section Spikelet segmentation and annotation)/Shannong 25/2212b.jpg
- 3. Labeling results of watershed algorithm (section Spikelet segmentation and annotation)/Shannong 25/2213b.jpg
- 3. Labeling results of watershed algorithm (section Spikelet segmentation and annotation)/Shannong 25/2221b.jpg
- 3. Labeling results of watershed algorithm (section Spikelet segmentation and annotation)/Shannong 25/2227b.jpg
- 3. Labeling results of watershed algorithm (section Spikelet segmentation and annotation)/Shannong 25/2228b.jpg
- 3. Labeling results of watershed algorithm (section Spikelet segmentation and annotation)/Shannong 25/2230b.jpg
- 3. Labeling results of watershed algorithm (section Spikelet segmentation and annotation)/Shannong 25/2231b.jpg
- 3. Labeling results of watershed algorithm (section Spikelet segmentation and annotation)/Shannong 25/2239b.jpg
- 3. Labeling results of watershed algorithm (section Spikelet segmentation and annotation)/Shannong 25/2240b.jpg
- 3. Labeling results of watershed algorithm (section Spikelet segmentation and annotation)/Shannong 25/2241b.jpg
- 3. Labeling results of watershed algorithm (section Spikelet segmentation and annotation)/Shannong 25/2243b.jpg
- 3. Labeling results of watershed algorithm (section Spikelet segmentation and annotation)/Shannong 25/2248b.jpg
- 3. Labeling results of watershed algorithm (section Spikelet segmentation and annotation)/Shannong 25/2249b.jpg
- 3. Labeling results of watershed algorithm (section Spikelet segmentation and annotation)/Shannong 25/2258b.jpg
- 3. Labeling results of watershed algorithm (section Spikelet segmentation and annotation)/Shannong 25/2259b.jpg
- 3. Labeling results of watershed algorithm (section Spikelet segmentation and annotation)/Shannong 25/2261b.jpg
- 3. Labeling results of watershed algorithm (section Spikelet segmentation and annotation)/Shannong 25/2263b.jpg
- 3. Labeling results of watershed algorithm (section Spikelet segmentation and annotation)/Shannong 25/2266b.jpg
- 3. Labeling results of watershed algorithm (section Spikelet segmentation and annotation)/Shannong 25/2267b.jpg
- 3. Labeling results of watershed algorithm (section Spikelet segmentation and annotation)/Shannong 25/2270b.jpg
- 3. Labeling results of watershed algorithm (section Spikelet segmentation and annotation)/Shannong 25/2273b.jpg
- 3. Labeling results of watershed algorithm (section Spikelet segmentation and annotation)/Shannong 25/2275b.jpg
- 3. Labeling results of watershed algorithm (section Spikelet segmentation and annotation)/Shannong 25/2276b.jpg
- 3. Labeling results of watershed algorithm (section Spikelet segmentation and annotation)/Shannong 25/2280b.jpg
- 3. Labeling results of watershed algorithm (section Spikelet segmentation and annotation)/Shannong 25/2282b.jpg
- 3. Labeling results of watershed algorithm (section Spikelet segmentation and annotation)/Shannong 25/2286b.jpg
- 3. Labeling results of watershed algorithm (section Spikelet segmentation and annotation)/Shannong 25/2287b.jpg
- 3. Labeling results of watershed algorithm (section Spikelet segmentation and annotation)/Shannong 25/2288b.jpg
- 3. Labeling results of watershed algorithm (section Spikelet segmentation and annotation)/Shannong 25/2289b.jpg
- 3. Labeling results of watershed algorithm (section Spikelet segmentation and annotation)/Shannong 25/2291b.jpg
- 3. Labeling results of watershed algorithm (section Spikelet segmentation and annotation)/Shannong 25/2292b.jpg
- 3. Labeling results of watershed algorithm (section Spikelet segmentation and annotation)/Shannong 25/2294b.jpg
- 3. Labeling results of watershed algorithm (section Spikelet segmentation and annotation)/Shannong 25/2296b.jpg
- 3. Labeling results of watershed algorithm (section Spikelet segmentation and annotation)/Shannong 25/2299b.jpg
- 3. Labeling results of watershed algorithm (section Spikelet segmentation and annotation)/Shannong 25/2301b.jpg
- 3. Labeling results of watershed algorithm (section Spikelet segmentation and annotation)/Shannong 25/2306b.jpg
- 3. Labeling results of watershed algorithm (section Spikelet segmentation and annotation)/Shannong 25/2310b.jpg
- 3. Labeling results of watershed algorithm (section Spikelet segmentation and annotation)/Shannong 25/2313b.jpg
- 3. Labeling results of watershed algorithm (section Spikelet segmentation and annotation)/Shannong 25/2318b.jpg
- 3. Labeling results of watershed algorithm (section Spikelet segmentation and annotation)/Shannong 25/2319b.jpg
- 3. Labeling results of watershed algorithm (section Spikelet segmentation and annotation)/Shannong 25/2320b.jpg
- 3. Labeling results of watershed algorithm (section Spikelet segmentation and annotation)/Shannong 25/2321b.jpg
- 3. Labeling results of watershed algorithm (section Spikelet segmentation and annotation)/Shannong 25/2324b.jpg
- 3. Labeling results of watershed algorithm (section Spikelet segmentation and annotation)/Shannong 25/2328b.jpg
- 3. Labeling results of watershed algorithm (section Spikelet segmentation and annotation)/Shannong 25/2329b.jpg
- 3. Labeling results of watershed algorithm (section Spikelet segmentation and annotation)/Shannong 25/2334b.jpg
- 3. Labeling results of watershed algorithm (section Spikelet segmentation and annotation)/Shannong 25/2337b.jpg
- 3. Labeling results of watershed algorithm (section Spikelet segmentation and annotation)/Shannong 25/2339b.jpg
- 3. Labeling results of watershed algorithm (section Spikelet segmentation and annotation)/Shannong 25/2343b.jpg
- 3. Labeling results of watershed algorithm (section Spikelet segmentation and annotation)/Shannong 25/2360b.jpg
- 3. Labeling results of watershed algorithm (section Spikelet segmentation and annotation)/Shannong 25/2368b.jpg
- 3. Labeling results of watershed algorithm (section Spikelet segmentation and annotation)/Shenmai 818/
- 3. Labeling results of watershed algorithm (section Spikelet segmentation and annotation)/Shenmai 818/5001b.jpg
- 3. Labeling results of watershed algorithm (section Spikelet segmentation and annotation)/Shenmai 818/5009b.jpg
- 3. Labeling results of watershed algorithm (section Spikelet segmentation and annotation)/Shenmai 818/5011b.jpg
- 3. Labeling results of watershed algorithm (section Spikelet segmentation and annotation)/Shenmai 818/5015b.jpg
- 3. Labeling results of watershed algorithm (section Spikelet segmentation and annotation)/Shenmai 818/5030b.jpg
- 3. Labeling results of watershed algorithm (section Spikelet segmentation and annotation)/Shenmai 818/5032b.jpg
- 3. Labeling results of watershed algorithm (section Spikelet segmentation and annotation)/Shenmai 818/5033b.jpg
- 3. Labeling results of watershed algorithm (section Spikelet segmentation and annotation)/Shenmai 818/5035b.jpg
- 3. Labeling results of watershed algorithm (section Spikelet segmentation and annotation)/Shenmai 818/5036b.jpg
- 3. Labeling results of watershed algorithm (section Spikelet segmentation and annotation)/Shenmai 818/5037b.jpg
- 3. Labeling results of watershed algorithm (section Spikelet segmentation and annotation)/Shenmai 818/5039b.jpg
- 3. Labeling results of watershed algorithm (section Spikelet segmentation and annotation)/Shenmai 818/5043b.jpg
- 3. Labeling results of watershed algorithm (section Spikelet segmentation and annotation)/Shenmai 818/5048b.jpg
- 3. Labeling results of watershed algorithm (section Spikelet segmentation and annotation)/Shenmai 818/5051b.jpg
- 3. Labeling results of watershed algorithm (section Spikelet segmentation and annotation)/Shenmai 818/5052b.jpg
- 3. Labeling results of watershed algorithm (section Spikelet segmentation and annotation)/Shenmai 818/5053b.jpg
- 3. Labeling results of watershed algorithm (section Spikelet segmentation and annotation)/Shenmai 818/5056b.jpg
- 3. Labeling results of watershed algorithm (section Spikelet segmentation and annotation)/Shenmai 818/5057b.jpg
- 3. Labeling results of watershed algorithm (section Spikelet segmentation and annotation)/Shenmai 818/5058b.jpg
- 3. Labeling results of watershed algorithm (section Spikelet segmentation and annotation)/Shenmai 818/5059b.jpg
- 3. Labeling results of watershed algorithm (section Spikelet segmentation and annotation)/Shenmai 818/5061b.jpg
- 3. Labeling results of watershed algorithm (section Spikelet segmentation and annotation)/Shenmai 818/5064b.jpg
- 3. Labeling results of watershed algorithm (section Spikelet segmentation and annotation)/Shenmai 818/5068b.jpg
- 3. Labeling results of watershed algorithm (section Spikelet segmentation and annotation)/Shenmai 818/5069b.jpg
- 3. Labeling results of watershed algorithm (section Spikelet segmentation and annotation)/Shenmai 818/5070b.jpg
- 3. Labeling results of watershed algorithm (section Spikelet segmentation and annotation)/Shenmai 818/5071b.jpg
- 3. Labeling results of watershed algorithm (section Spikelet segmentation and annotation)/Shenmai 818/5073b.jpg
- 3. Labeling results of watershed algorithm (section Spikelet segmentation and annotation)/Shenmai 818/5074b.jpg
- 3. Labeling results of watershed algorithm (section Spikelet segmentation and annotation)/Shenmai 818/5077b.jpg
- 3. Labeling results of watershed algorithm (section Spikelet segmentation and annotation)/Shenmai 818/5080b.jpg
- 3. Labeling results of watershed algorithm (section Spikelet segmentation and annotation)/Shenmai 818/5082b.jpg
- 3. Labeling results of watershed algorithm (section Spikelet segmentation and annotation)/Shenmai 818/5085b.jpg
- 3. Labeling results of watershed algorithm (section Spikelet segmentation and annotation)/Shenmai 818/5086b.jpg
- 3. Labeling results of watershed algorithm (section Spikelet segmentation and annotation)/Shenmai 818/5089b.jpg
- 3. Labeling results of watershed algorithm (section Spikelet segmentation and annotation)/Shenmai 818/5090b.jpg
- 3. Labeling results of watershed algorithm (section Spikelet segmentation and annotation)/Shenmai 818/5092b.jpg
- 3. Labeling results of watershed algorithm (section Spikelet segmentation and annotation)/Shenmai 818/5094b.jpg
- 3. Labeling results of watershed algorithm (section Spikelet segmentation and annotation)/Shenmai 818/5095b.jpg
- 3. Labeling results of watershed algorithm (section Spikelet segmentation and annotation)/Shenmai 818/5096b.jpg
- 3. Labeling results of watershed algorithm (section Spikelet segmentation and annotation)/Shenmai 818/5097b.jpg
- 3. Labeling results of watershed algorithm (section Spikelet segmentation and annotation)/Shenmai 818/5100b.jpg
- 3. Labeling results of watershed algorithm (section Spikelet segmentation and annotation)/Shenmai 818/5101b.jpg
- 3. Labeling results of watershed algorithm (section Spikelet segmentation and annotation)/Shenmai 818/5103b.jpg
- 3. Labeling results of watershed algorithm (section Spikelet segmentation and annotation)/Shenmai 818/5106b.jpg
- 3. Labeling results of watershed algorithm (section Spikelet segmentation and annotation)/Shenmai 818/5107b.jpg
- 3. Labeling results of watershed algorithm (section Spikelet segmentation and annotation)/Shenmai 818/5112b.jpg
- 3. Labeling results of watershed algorithm (section Spikelet segmentation and annotation)/Shenmai 818/5113b.jpg
- 3. Labeling results of watershed algorithm (section Spikelet segmentation and annotation)/Shenmai 818/5118b.jpg
- 3. Labeling results of watershed algorithm (section Spikelet segmentation and annotation)/Shenmai 818/5121b.jpg
- 3. Labeling results of watershed algorithm (section Spikelet segmentation and annotation)/Shenmai 818/5122b.jpg
- 3. Labeling results of watershed algorithm (section Spikelet segmentation and annotation)/Shenmai 818/5124b.jpg
- 3. Labeling results of watershed algorithm (section Spikelet segmentation and annotation)/Shenmai 818/5125b.jpg
- 3. Labeling results of watershed algorithm (section Spikelet segmentation and annotation)/Shenmai 818/5133b.jpg
- 3. Labeling results of watershed algorithm (section Spikelet segmentation and annotation)/Shenmai 818/5138b.jpg
- 3. Labeling results of watershed algorithm (section Spikelet segmentation and annotation)/Shenmai 818/5139b.jpg
- 3. Labeling results of watershed algorithm (section Spikelet segmentation and annotation)/Shenmai 818/5150b.jpg
- 3. Labeling results of watershed algorithm (section Spikelet segmentation and annotation)/Shenmai 818/5152b.jpg
- 3. Labeling results of watershed algorithm (section Spikelet segmentation and annotation)/Shenmai 818/5154b.jpg
- 3. Labeling results of watershed algorithm (section Spikelet segmentation and annotation)/Shenmai 818/5156b.jpg
- 3. Labeling results of watershed algorithm (section Spikelet segmentation and annotation)/Shenmai 818/5157b.jpg
- 3. Labeling results of watershed algorithm (section Spikelet segmentation and annotation)/Shenmai 818/5163b.jpg
- 3. Labeling results of watershed algorithm (section Spikelet segmentation and annotation)/Shenmai 818/5166b.jpg
- 3. Labeling results of watershed algorithm (section Spikelet segmentation and annotation)/Shenmai 818/5171b.jpg
- 3. Labeling results of watershed algorithm (section Spikelet segmentation and annotation)/Shenmai 818/5177b.jpg
- 3. Labeling results of watershed algorithm (section Spikelet segmentation and annotation)/Shenmai 818/5179b.jpg
- 3. Labeling results of watershed algorithm (section Spikelet segmentation and annotation)/Shenmai 818/5180b.jpg
- 3. Labeling results of watershed algorithm (section Spikelet segmentation and annotation)/Shenmai 818/5181b.jpg
- 3. Labeling results of watershed algorithm (section Spikelet segmentation and annotation)/Shenmai 818/5182b.jpg
- 3. Labeling results of watershed algorithm (section Spikelet segmentation and annotation)/Shenmai 818/5183b.jpg
- 3. Labeling results of watershed algorithm (section Spikelet segmentation and annotation)/Shenmai 818/5185b.jpg
- 3. Labeling results of watershed algorithm (section Spikelet segmentation and annotation)/Shenmai 818/5186b.jpg
- 3. Labeling results of watershed algorithm (section Spikelet segmentation and annotation)/Shenmai 818/5187b.jpg
- 3. Labeling results of watershed algorithm (section Spikelet segmentation and annotation)/Shenmai 818/5192b.jpg
- 3. Labeling results of watershed algorithm (section Spikelet segmentation and annotation)/Shenmai 818/5198b.jpg
- 3. Labeling results of watershed algorithm (section Spikelet segmentation and annotation)/Shenmai 818/5199b.jpg
- 3. Labeling results of watershed algorithm (section Spikelet segmentation and annotation)/Shenmai 818/5201b.jpg
- 3. Labeling results of watershed algorithm (section Spikelet segmentation and annotation)/Shenmai 818/5202b.jpg
- 3. Labeling results of watershed algorithm (section Spikelet segmentation and annotation)/Shenmai 818/5209b.jpg
- 3. Labeling results of watershed algorithm (section Spikelet segmentation and annotation)/Shenmai 818/5211b.jpg
- 3. Labeling results of watershed algorithm (section Spikelet segmentation and annotation)/Shenmai 818/5216b.jpg
- 3. Labeling results of watershed algorithm (section Spikelet segmentation and annotation)/Shenmai 818/5219b.jpg
- 3. Labeling results of watershed algorithm (section Spikelet segmentation and annotation)/Shenmai 818/5221b.jpg
- 3. Labeling results of watershed algorithm (section Spikelet segmentation and annotation)/Shenmai 818/5224b.jpg
- 3. Labeling results of watershed algorithm (section Spikelet segmentation and annotation)/Shenmai 818/5225b.jpg
- 3. Labeling results of watershed algorithm (section Spikelet segmentation and annotation)/Shenmai 818/5227b.jpg
- 3. Labeling results of watershed algorithm (section Spikelet segmentation and annotation)/Shenmai 818/5238b.jpg
- 3. Labeling results of watershed algorithm (section Spikelet segmentation and annotation)/Shenmai 818/5239b.jpg
- 3. Labeling results of watershed algorithm (section Spikelet segmentation and annotation)/Shenmai 818/5247b.jpg
- 3. Labeling results of watershed algorithm (section Spikelet segmentation and annotation)/Shenmai 818/5250b.jpg
- 3. Labeling results of watershed algorithm (section Spikelet segmentation and annotation)/Shenmai 818/5252b.jpg
- 3. Labeling results of watershed algorithm (section Spikelet segmentation and annotation)/Shenmai 818/5253b.jpg
- 3. Labeling results of watershed algorithm (section Spikelet segmentation and annotation)/Shenmai 818/5258b.jpg
- 3. Labeling results of watershed algorithm (section Spikelet segmentation and annotation)/Shenmai 818/5263b.jpg
- 3. Labeling results of watershed algorithm (section Spikelet segmentation and annotation)/Shenmai 818/5264b.jpg
- 3. Labeling results of watershed algorithm (section Spikelet segmentation and annotation)/Shenmai 818/5267b.jpg
- 3. Labeling results of watershed algorithm (section Spikelet segmentation and annotation)/Shenmai 818/5268b.jpg
[truncated: 105 more entries]
