# Supplementary material for: Automatic Detection and Counting of Wheat Spikelet Using Semi-Automatic Labeling and Deep Learning
Source: Front Plant Sci. 2022 May 30;13:872555. doi: 10.3389/fpls.2022.872555 (PMC9189412; doi:10.3389/fpls.2022.872555)
Supplement: Supplementary file 3 [file Data_Sheet_3.zip › 4. Datasets for first model training (section DCNN model training)/training dataset/1005.xml]

<?xml version="1.0" encoding="utf-8"?>
<annotation>
   <folder>Annotation</folder>
   <filename>1005</filename>
   <path>C:\Users\QQ\Desktop\train_water\1005.jpg</path>
   <source>
      <database>UnKnown</database>
   </source>
   <size>
      <width>1800</width>
      <height>3800</height>
      <depth>3</depth>
   </size>
   <segmented>0</segmented>
   <object>
      <name>spikelet</name>
      <pose>Unspecified</pose>
      <truncated>0</truncated>
      <difficult>0</difficult>
      <bndbox>
         <xmin>93.5</xmin>
         <ymin>404.5</ymin>
         <xmax>158.5</xmax>
         <ymax>487.5</ymax>
      </bndbox>
   </object>
   <object>
      <name>spikelet</name>
      <pose>Unspecified</pose>
      <truncated>0</truncated>
      <difficult>0</difficult>
      <bndbox>
         <xmin>99.5</xmin>
         <ymin>217.5</ymin>
         <xmax>145.5</xmax>
         <ymax>276.5</ymax>
      </bndbox>
   </object>
   <object>
      <name>spikelet</name>
      <pose>Unspecified</pose>
      <truncated>0</truncated>
      <difficult>0</difficult>
      <bndbox>
         <xmin>105.5</xmin>
         <ymin>339.5</ymin>
         <xmax>150.5</xmax>
         <ymax>415.5</ymax>
      </bndbox>
   </object>
   <object>
      <name>spikelet</name>
      <pose>Unspecified</pose>
      <truncated>0</truncated>
      <difficult>0</difficult>
      <bndbox>
         <xmin>107.5</xmin>
         <ymin>556.5</ymin>
         <xmax>155.5</xmax>
         <ymax>618.5</ymax>
      </bndbox>
   </object>
   <object>
      <name>spikelet</name>
      <pose>Unspecified</pose>
      <truncated>0</truncated>
      <difficult>0</difficult>
      <bndbox>
         <xmin>112.5</xmin>
         <ymin>664.5</ymin>
         <xmax>166.5</xmax>
         <ymax>718.5</ymax>
      </bndbox>
   </object>
   <object>
      <name>spikelet</name>
      <pose>Unspecified</pose>
      <truncated>0</truncated>
      <difficult>0</difficult>
      <bndbox>
         <xmin>117.5</xmin>
         <ymin>609.5</ymin>
         <xmax>171.5</xmax>
         <ymax>673.5</ymax>
      </bndbox>
   </object>
   <object>
      <name>spikelet</name>
      <pose>Unspecified</pose>
      <truncated>0</truncated>
      <difficult>0</difficult>
      <bndbox>
         <xmin>121.5</xmin>
         <ymin>713.5</ymin>
         <xmax>184.5</xmax>
         <ymax>788.5</ymax>
      </bndbox>
   </object>
   <object>
      <name>spikelet</name>
      <pose>Unspecified</pose>
      <truncated>0</truncated>
      <difficult>0</difficult>
      <bndbox>
         <xmin>141.5</xmin>
         <ymin>362.5</ymin>
         <xmax>203.5</xmax>
         <ymax>442.5</ymax>
      </bndbox>
   </object>
   <object>
      <name>spikelet</name>
      <pose>Unspecified</pose>
      <truncated>0</truncated>
      <difficult>0</difficult>
      <bndbox>
         <xmin>145.5</xmin>
         <ymin>541.5</ymin>
         <xmax>218.5</xmax>
         <ymax>630.5</ymax>
      </bndbox>
   </object>
   <object>
      <name>spikelet</name>
      <pose>Unspecified</pose>
      <truncated>0</truncated>
      <difficult>0</difficult>
      <bndbox>
         <xmin>148.5</xmin>
         <ymin>435.5</ymin>
         <xmax>201.5</xmax>
         <ymax>528.5</ymax>
      </bndbox>
   </object>
   <object>
      <name>spikelet</name>
      <pose>Unspecified</pose>
      <truncated>0</truncated>
      <difficult>0</difficult>
      <bndbox>
         <xmin>154.5</xmin>
         <ymin>866.5</ymin>
         <xmax>200.5</xmax>
         <ymax>942.5</ymax>
      </bndbox>
   </object>
   <object>
      <name>spikelet</name>
      <pose>Unspecified</pose>
      <truncated>0</truncated>
      <difficult>0</difficult>
      <bndbox>
         <xmin>171.5</xmin>
         <ymin>752.5</ymin>
         <xmax>231.5</xmax>
         <ymax>831.5</ymax>
      </bndbox>
   </object>
   <object>
      <name>spikelet</name>
      <pose>Unspecified</pose>
      <truncated>0</truncated>
      <difficult>0</difficult>
      <bndbox>
         <xmin>184.5</xmin>
         <ymin>840.5</ymin>
         <xmax>234.5</xmax>
         <ymax>907.5</ymax>
      </bndbox>
   </object>
   <object>
      <name>spikelet</name>
      <pose>Unspecified</pose>
      <truncated>0</truncated>
      <difficult>0</difficult>
      <bndbox>
         <xmin>191.5</xmin>
         <ymin>924.5</ymin>
         <xmax>237.5</xmax>
         <ymax>987.5</ymax>
      </bndbox>
   </object>
</annotation>
