# Supplementary material for: Automatic Detection and Counting of Wheat Spikelet Using Semi-Automatic Labeling and Deep Learning
Source: Front Plant Sci. 2022 May 30;13:872555. doi: 10.3389/fpls.2022.872555 (PMC9189412; doi:10.3389/fpls.2022.872555)
Supplement: Supplementary file 3 [file Data_Sheet_3.zip › 4. Datasets for first model training (section DCNN model training)/training dataset/1017.xml]

<?xml version="1.0" encoding="utf-8"?>
<annotation>
   <folder>Annotation</folder>
   <filename>1017</filename>
   <path>C:\Users\QQ\Desktop\train_water\1017.jpg</path>
   <source>
      <database>UnKnown</database>
   </source>
   <size>
      <width>1800</width>
      <height>3800</height>
      <depth>3</depth>
   </size>
   <segmented>0</segmented>
   <object>
      <name>spikelet</name>
      <pose>Unspecified</pose>
      <truncated>0</truncated>
      <difficult>0</difficult>
      <bndbox>
         <xmin>84.5</xmin>
         <ymin>476.5</ymin>
         <xmax>127.5</xmax>
         <ymax>578.5</ymax>
      </bndbox>
   </object>
   <object>
      <name>spikelet</name>
      <pose>Unspecified</pose>
      <truncated>0</truncated>
      <difficult>0</difficult>
      <bndbox>
         <xmin>89.5</xmin>
         <ymin>668.5</ymin>
         <xmax>151.5</xmax>
         <ymax>781.5</ymax>
      </bndbox>
   </object>
   <object>
      <name>spikelet</name>
      <pose>Unspecified</pose>
      <truncated>0</truncated>
      <difficult>0</difficult>
      <bndbox>
         <xmin>90.5</xmin>
         <ymin>546.5</ymin>
         <xmax>151.5</xmax>
         <ymax>681.5</ymax>
      </bndbox>
   </object>
   <object>
      <name>spikelet</name>
      <pose>Unspecified</pose>
      <truncated>0</truncated>
      <difficult>0</difficult>
      <bndbox>
         <xmin>106.5</xmin>
         <ymin>411.5</ymin>
         <xmax>146.5</xmax>
         <ymax>485.5</ymax>
      </bndbox>
   </object>
   <object>
      <name>spikelet</name>
      <pose>Unspecified</pose>
      <truncated>0</truncated>
      <difficult>0</difficult>
      <bndbox>
         <xmin>113.5</xmin>
         <ymin>335.5</ymin>
         <xmax>153.5</xmax>
         <ymax>415.5</ymax>
      </bndbox>
   </object>
   <object>
      <name>spikelet</name>
      <pose>Unspecified</pose>
      <truncated>0</truncated>
      <difficult>0</difficult>
      <bndbox>
         <xmin>125.5</xmin>
         <ymin>274.5</ymin>
         <xmax>171.5</xmax>
         <ymax>338.5</ymax>
      </bndbox>
   </object>
   <object>
      <name>spikelet</name>
      <pose>Unspecified</pose>
      <truncated>0</truncated>
      <difficult>0</difficult>
      <bndbox>
         <xmin>129.5</xmin>
         <ymin>439.5</ymin>
         <xmax>200.5</xmax>
         <ymax>527.5</ymax>
      </bndbox>
   </object>
   <object>
      <name>spikelet</name>
      <pose>Unspecified</pose>
      <truncated>0</truncated>
      <difficult>0</difficult>
      <bndbox>
         <xmin>130.5</xmin>
         <ymin>817.5</ymin>
         <xmax>185.5</xmax>
         <ymax>924.5</ymax>
      </bndbox>
   </object>
   <object>
      <name>spikelet</name>
      <pose>Unspecified</pose>
      <truncated>0</truncated>
      <difficult>0</difficult>
      <bndbox>
         <xmin>133.5</xmin>
         <ymin>556.5</ymin>
         <xmax>195.5</xmax>
         <ymax>655.5</ymax>
      </bndbox>
   </object>
   <object>
      <name>spikelet</name>
      <pose>Unspecified</pose>
      <truncated>0</truncated>
      <difficult>0</difficult>
      <bndbox>
         <xmin>134.5</xmin>
         <ymin>761.5</ymin>
         <xmax>187.5</xmax>
         <ymax>832.5</ymax>
      </bndbox>
   </object>
   <object>
      <name>spikelet</name>
      <pose>Unspecified</pose>
      <truncated>0</truncated>
      <difficult>0</difficult>
      <bndbox>
         <xmin>136.5</xmin>
         <ymin>906.5</ymin>
         <xmax>186.5</xmax>
         <ymax>1021.5</ymax>
      </bndbox>
   </object>
   <object>
      <name>spikelet</name>
      <pose>Unspecified</pose>
      <truncated>0</truncated>
      <difficult>0</difficult>
      <bndbox>
         <xmin>142.5</xmin>
         <ymin>662.5</ymin>
         <xmax>204.5</xmax>
         <ymax>733.5</ymax>
      </bndbox>
   </object>
   <object>
      <name>spikelet</name>
      <pose>Unspecified</pose>
      <truncated>0</truncated>
      <difficult>0</difficult>
      <bndbox>
         <xmin>147.5</xmin>
         <ymin>715.5</ymin>
         <xmax>186.5</xmax>
         <ymax>781.5</ymax>
      </bndbox>
   </object>
</annotation>
