# Supplementary material for: Automatic Detection and Counting of Wheat Spikelet Using Semi-Automatic Labeling and Deep Learning
Source: Front Plant Sci. 2022 May 30;13:872555. doi: 10.3389/fpls.2022.872555 (PMC9189412; doi:10.3389/fpls.2022.872555)
Supplement: Supplementary file 3 [file Data_Sheet_3.zip › 4. Datasets for first model training (section DCNN model training)/training dataset/1021.xml]

<?xml version="1.0" encoding="utf-8"?>
<annotation>
   <folder>Annotation</folder>
   <filename>1021</filename>
   <path>C:\Users\QQ\Desktop\train_water\1021.jpg</path>
   <source>
      <database>UnKnown</database>
   </source>
   <size>
      <width>1800</width>
      <height>3800</height>
      <depth>3</depth>
   </size>
   <segmented>0</segmented>
   <object>
      <name>spikelet</name>
      <pose>Unspecified</pose>
      <truncated>0</truncated>
      <difficult>0</difficult>
      <bndbox>
         <xmin>105.5</xmin>
         <ymin>420.5</ymin>
         <xmax>146.5</xmax>
         <ymax>508.5</ymax>
      </bndbox>
   </object>
   <object>
      <name>spikelet</name>
      <pose>Unspecified</pose>
      <truncated>0</truncated>
      <difficult>0</difficult>
      <bndbox>
         <xmin>117.5</xmin>
         <ymin>638.5</ymin>
         <xmax>182.5</xmax>
         <ymax>742.5</ymax>
      </bndbox>
   </object>
   <object>
      <name>spikelet</name>
      <pose>Unspecified</pose>
      <truncated>0</truncated>
      <difficult>0</difficult>
      <bndbox>
         <xmin>120.5</xmin>
         <ymin>348.5</ymin>
         <xmax>186.5</xmax>
         <ymax>445.5</ymax>
      </bndbox>
   </object>
   <object>
      <name>spikelet</name>
      <pose>Unspecified</pose>
      <truncated>0</truncated>
      <difficult>0</difficult>
      <bndbox>
         <xmin>120.5</xmin>
         <ymin>439.5</ymin>
         <xmax>185.5</xmax>
         <ymax>534.5</ymax>
      </bndbox>
   </object>
   <object>
      <name>spikelet</name>
      <pose>Unspecified</pose>
      <truncated>0</truncated>
      <difficult>0</difficult>
      <bndbox>
         <xmin>125.5</xmin>
         <ymin>277.5</ymin>
         <xmax>182.5</xmax>
         <ymax>370.5</ymax>
      </bndbox>
   </object>
   <object>
      <name>spikelet</name>
      <pose>Unspecified</pose>
      <truncated>0</truncated>
      <difficult>0</difficult>
      <bndbox>
         <xmin>127.5</xmin>
         <ymin>829.5</ymin>
         <xmax>188.5</xmax>
         <ymax>941.5</ymax>
      </bndbox>
   </object>
   <object>
      <name>spikelet</name>
      <pose>Unspecified</pose>
      <truncated>0</truncated>
      <difficult>0</difficult>
      <bndbox>
         <xmin>167.5</xmin>
         <ymin>684.5</ymin>
         <xmax>236.5</xmax>
         <ymax>796.5</ymax>
      </bndbox>
   </object>
   <object>
      <name>spikelet</name>
      <pose>Unspecified</pose>
      <truncated>0</truncated>
      <difficult>0</difficult>
      <bndbox>
         <xmin>168.5</xmin>
         <ymin>475.5</ymin>
         <xmax>238.5</xmax>
         <ymax>575.5</ymax>
      </bndbox>
   </object>
   <object>
      <name>spikelet</name>
      <pose>Unspecified</pose>
      <truncated>0</truncated>
      <difficult>0</difficult>
      <bndbox>
         <xmin>170.5</xmin>
         <ymin>807.5</ymin>
         <xmax>227.5</xmax>
         <ymax>897.5</ymax>
      </bndbox>
   </object>
   <object>
      <name>spikelet</name>
      <pose>Unspecified</pose>
      <truncated>0</truncated>
      <difficult>0</difficult>
      <bndbox>
         <xmin>172.5</xmin>
         <ymin>877.5</ymin>
         <xmax>226.5</xmax>
         <ymax>991.5</ymax>
      </bndbox>
   </object>
</annotation>
