# Supplementary material for: Automatic Detection and Counting of Wheat Spikelet Using Semi-Automatic Labeling and Deep Learning
Source: Front Plant Sci. 2022 May 30;13:872555. doi: 10.3389/fpls.2022.872555 (PMC9189412; doi:10.3389/fpls.2022.872555)
Supplement: Supplementary file 3 [file Data_Sheet_3.zip › 4. Datasets for first model training (section DCNN model training)/training dataset/1027.xml]

<?xml version="1.0" encoding="utf-8"?>
<annotation>
   <folder>Annotation</folder>
   <filename>1027</filename>
   <path>C:\Users\QQ\Desktop\train_water\1027.jpg</path>
   <source>
      <database>UnKnown</database>
   </source>
   <size>
      <width>1800</width>
      <height>3800</height>
      <depth>3</depth>
   </size>
   <segmented>0</segmented>
   <object>
      <name>spikelet</name>
      <pose>Unspecified</pose>
      <truncated>0</truncated>
      <difficult>0</difficult>
      <bndbox>
         <xmin>83.5</xmin>
         <ymin>337.5</ymin>
         <xmax>133.5</xmax>
         <ymax>417.5</ymax>
      </bndbox>
   </object>
   <object>
      <name>spikelet</name>
      <pose>Unspecified</pose>
      <truncated>0</truncated>
      <difficult>0</difficult>
      <bndbox>
         <xmin>84.5</xmin>
         <ymin>653.5</ymin>
         <xmax>131.5</xmax>
         <ymax>708.5</ymax>
      </bndbox>
   </object>
   <object>
      <name>spikelet</name>
      <pose>Unspecified</pose>
      <truncated>0</truncated>
      <difficult>0</difficult>
      <bndbox>
         <xmin>86.5</xmin>
         <ymin>267.5</ymin>
         <xmax>139.5</xmax>
         <ymax>348.5</ymax>
      </bndbox>
   </object>
   <object>
      <name>spikelet</name>
      <pose>Unspecified</pose>
      <truncated>0</truncated>
      <difficult>0</difficult>
      <bndbox>
         <xmin>87.5</xmin>
         <ymin>477.5</ymin>
         <xmax>142.5</xmax>
         <ymax>582.5</ymax>
      </bndbox>
   </object>
   <object>
      <name>spikelet</name>
      <pose>Unspecified</pose>
      <truncated>0</truncated>
      <difficult>0</difficult>
      <bndbox>
         <xmin>92.5</xmin>
         <ymin>692.5</ymin>
         <xmax>146.5</xmax>
         <ymax>770.5</ymax>
      </bndbox>
   </object>
   <object>
      <name>spikelet</name>
      <pose>Unspecified</pose>
      <truncated>0</truncated>
      <difficult>0</difficult>
      <bndbox>
         <xmin>94.5</xmin>
         <ymin>747.5</ymin>
         <xmax>139.5</xmax>
         <ymax>805.5</ymax>
      </bndbox>
   </object>
   <object>
      <name>spikelet</name>
      <pose>Unspecified</pose>
      <truncated>0</truncated>
      <difficult>0</difficult>
      <bndbox>
         <xmin>109.5</xmin>
         <ymin>355.5</ymin>
         <xmax>185.5</xmax>
         <ymax>444.5</ymax>
      </bndbox>
   </object>
   <object>
      <name>spikelet</name>
      <pose>Unspecified</pose>
      <truncated>0</truncated>
      <difficult>0</difficult>
      <bndbox>
         <xmin>124.5</xmin>
         <ymin>302.5</ymin>
         <xmax>178.5</xmax>
         <ymax>376.5</ymax>
      </bndbox>
   </object>
   <object>
      <name>spikelet</name>
      <pose>Unspecified</pose>
      <truncated>0</truncated>
      <difficult>0</difficult>
      <bndbox>
         <xmin>128.5</xmin>
         <ymin>548.5</ymin>
         <xmax>194.5</xmax>
         <ymax>625.5</ymax>
      </bndbox>
   </object>
   <object>
      <name>spikelet</name>
      <pose>Unspecified</pose>
      <truncated>0</truncated>
      <difficult>0</difficult>
      <bndbox>
         <xmin>130.5</xmin>
         <ymin>634.5</ymin>
         <xmax>186.5</xmax>
         <ymax>721.5</ymax>
      </bndbox>
   </object>
   <object>
      <name>spikelet</name>
      <pose>Unspecified</pose>
      <truncated>0</truncated>
      <difficult>0</difficult>
      <bndbox>
         <xmin>138.5</xmin>
         <ymin>746.5</ymin>
         <xmax>190.5</xmax>
         <ymax>812.5</ymax>
      </bndbox>
   </object>
   <object>
      <name>spikelet</name>
      <pose>Unspecified</pose>
      <truncated>0</truncated>
      <difficult>0</difficult>
      <bndbox>
         <xmin>139.5</xmin>
         <ymin>500.5</ymin>
         <xmax>185.5</xmax>
         <ymax>556.5</ymax>
      </bndbox>
   </object>
   <object>
      <name>spikelet</name>
      <pose>Unspecified</pose>
      <truncated>0</truncated>
      <difficult>0</difficult>
      <bndbox>
         <xmin>141.5</xmin>
         <ymin>811.5</ymin>
         <xmax>185.5</xmax>
         <ymax>886.5</ymax>
      </bndbox>
   </object>
   <object>
      <name>spikelet</name>
      <pose>Unspecified</pose>
      <truncated>0</truncated>
      <difficult>0</difficult>
      <bndbox>
         <xmin>145.5</xmin>
         <ymin>591.5</ymin>
         <xmax>189.5</xmax>
         <ymax>643.5</ymax>
      </bndbox>
   </object>
   <object>
      <name>spikelet</name>
      <pose>Unspecified</pose>
      <truncated>0</truncated>
      <difficult>0</difficult>
      <bndbox>
         <xmin>147.5</xmin>
         <ymin>636.5</ymin>
         <xmax>199.5</xmax>
         <ymax>751.5</ymax>
      </bndbox>
   </object>
</annotation>
