# Supplementary material for: Automatic Detection and Counting of Wheat Spikelet Using Semi-Automatic Labeling and Deep Learning
Source: Front Plant Sci. 2022 May 30;13:872555. doi: 10.3389/fpls.2022.872555 (PMC9189412; doi:10.3389/fpls.2022.872555)
Supplement: Supplementary file 3 [file Data_Sheet_3.zip › 4. Datasets for first model training (section DCNN model training)/training dataset/1056.xml]

<?xml version="1.0" encoding="utf-8"?>
<annotation>
   <folder>Annotation</folder>
   <filename>1056</filename>
   <path>C:\Users\QQ\Desktop\train_water\1056.jpg</path>
   <source>
      <database>UnKnown</database>
   </source>
   <size>
      <width>1800</width>
      <height>3800</height>
      <depth>3</depth>
   </size>
   <segmented>0</segmented>
   <object>
      <name>spikelet</name>
      <pose>Unspecified</pose>
      <truncated>0</truncated>
      <difficult>0</difficult>
      <bndbox>
         <xmin>80.5</xmin>
         <ymin>619.5</ymin>
         <xmax>145.5</xmax>
         <ymax>742.5</ymax>
      </bndbox>
   </object>
   <object>
      <name>spikelet</name>
      <pose>Unspecified</pose>
      <truncated>0</truncated>
      <difficult>0</difficult>
      <bndbox>
         <xmin>81.5</xmin>
         <ymin>315.5</ymin>
         <xmax>145.5</xmax>
         <ymax>391.5</ymax>
      </bndbox>
   </object>
   <object>
      <name>spikelet</name>
      <pose>Unspecified</pose>
      <truncated>0</truncated>
      <difficult>0</difficult>
      <bndbox>
         <xmin>83.5</xmin>
         <ymin>816.5</ymin>
         <xmax>138.5</xmax>
         <ymax>927.5</ymax>
      </bndbox>
   </object>
   <object>
      <name>spikelet</name>
      <pose>Unspecified</pose>
      <truncated>0</truncated>
      <difficult>0</difficult>
      <bndbox>
         <xmin>85.5</xmin>
         <ymin>719.5</ymin>
         <xmax>144.5</xmax>
         <ymax>843.5</ymax>
      </bndbox>
   </object>
   <object>
      <name>spikelet</name>
      <pose>Unspecified</pose>
      <truncated>0</truncated>
      <difficult>0</difficult>
      <bndbox>
         <xmin>87.5</xmin>
         <ymin>386.5</ymin>
         <xmax>145.5</xmax>
         <ymax>460.5</ymax>
      </bndbox>
   </object>
   <object>
      <name>spikelet</name>
      <pose>Unspecified</pose>
      <truncated>0</truncated>
      <difficult>0</difficult>
      <bndbox>
         <xmin>90.5</xmin>
         <ymin>446.5</ymin>
         <xmax>146.5</xmax>
         <ymax>541.5</ymax>
      </bndbox>
   </object>
   <object>
      <name>spikelet</name>
      <pose>Unspecified</pose>
      <truncated>0</truncated>
      <difficult>0</difficult>
      <bndbox>
         <xmin>91.5</xmin>
         <ymin>933.5</ymin>
         <xmax>143.5</xmax>
         <ymax>1017.5</ymax>
      </bndbox>
   </object>
   <object>
      <name>spikelet</name>
      <pose>Unspecified</pose>
      <truncated>0</truncated>
      <difficult>0</difficult>
      <bndbox>
         <xmin>122.5</xmin>
         <ymin>347.5</ymin>
         <xmax>187.5</xmax>
         <ymax>425.5</ymax>
      </bndbox>
   </object>
   <object>
      <name>spikelet</name>
      <pose>Unspecified</pose>
      <truncated>0</truncated>
      <difficult>0</difficult>
      <bndbox>
         <xmin>122.5</xmin>
         <ymin>486.5</ymin>
         <xmax>185.5</xmax>
         <ymax>586.5</ymax>
      </bndbox>
   </object>
   <object>
      <name>spikelet</name>
      <pose>Unspecified</pose>
      <truncated>0</truncated>
      <difficult>0</difficult>
      <bndbox>
         <xmin>126.5</xmin>
         <ymin>403.5</ymin>
         <xmax>189.5</xmax>
         <ymax>497.5</ymax>
      </bndbox>
   </object>
   <object>
      <name>spikelet</name>
      <pose>Unspecified</pose>
      <truncated>0</truncated>
      <difficult>0</difficult>
      <bndbox>
         <xmin>127.5</xmin>
         <ymin>786.5</ymin>
         <xmax>185.5</xmax>
         <ymax>896.5</ymax>
      </bndbox>
   </object>
   <object>
      <name>spikelet</name>
      <pose>Unspecified</pose>
      <truncated>0</truncated>
      <difficult>0</difficult>
      <bndbox>
         <xmin>127.5</xmin>
         <ymin>880.5</ymin>
         <xmax>180.5</xmax>
         <ymax>967.5</ymax>
      </bndbox>
   </object>
</annotation>
