# Supplementary material for: Automatic Detection and Counting of Wheat Spikelet Using Semi-Automatic Labeling and Deep Learning
Source: Front Plant Sci. 2022 May 30;13:872555. doi: 10.3389/fpls.2022.872555 (PMC9189412; doi:10.3389/fpls.2022.872555)
Supplement: Supplementary file 3 [file Data_Sheet_3.zip › 4. Datasets for first model training (section DCNN model training)/training dataset/1066.xml]

<?xml version="1.0" encoding="utf-8"?>
<annotation>
   <folder>Annotation</folder>
   <filename>1066</filename>
   <path>C:\Users\QQ\Desktop\train_water\1066.jpg</path>
   <source>
      <database>UnKnown</database>
   </source>
   <size>
      <width>1800</width>
      <height>3800</height>
      <depth>3</depth>
   </size>
   <segmented>0</segmented>
   <object>
      <name>spikelet</name>
      <pose>Unspecified</pose>
      <truncated>0</truncated>
      <difficult>0</difficult>
      <bndbox>
         <xmin>77.5</xmin>
         <ymin>646.5</ymin>
         <xmax>144.5</xmax>
         <ymax>714.5</ymax>
      </bndbox>
   </object>
   <object>
      <name>spikelet</name>
      <pose>Unspecified</pose>
      <truncated>0</truncated>
      <difficult>0</difficult>
      <bndbox>
         <xmin>79.5</xmin>
         <ymin>706.5</ymin>
         <xmax>144.5</xmax>
         <ymax>799.5</ymax>
      </bndbox>
   </object>
   <object>
      <name>spikelet</name>
      <pose>Unspecified</pose>
      <truncated>0</truncated>
      <difficult>0</difficult>
      <bndbox>
         <xmin>92.5</xmin>
         <ymin>810.5</ymin>
         <xmax>151.5</xmax>
         <ymax>889.5</ymax>
      </bndbox>
   </object>
   <object>
      <name>spikelet</name>
      <pose>Unspecified</pose>
      <truncated>0</truncated>
      <difficult>0</difficult>
      <bndbox>
         <xmin>94.5</xmin>
         <ymin>246.5</ymin>
         <xmax>156.5</xmax>
         <ymax>370.5</ymax>
      </bndbox>
   </object>
   <object>
      <name>spikelet</name>
      <pose>Unspecified</pose>
      <truncated>0</truncated>
      <difficult>0</difficult>
      <bndbox>
         <xmin>95.5</xmin>
         <ymin>360.5</ymin>
         <xmax>152.5</xmax>
         <ymax>431.5</ymax>
      </bndbox>
   </object>
   <object>
      <name>spikelet</name>
      <pose>Unspecified</pose>
      <truncated>0</truncated>
      <difficult>0</difficult>
      <bndbox>
         <xmin>103.5</xmin>
         <ymin>885.5</ymin>
         <xmax>151.5</xmax>
         <ymax>963.5</ymax>
      </bndbox>
   </object>
   <object>
      <name>spikelet</name>
      <pose>Unspecified</pose>
      <truncated>0</truncated>
      <difficult>0</difficult>
      <bndbox>
         <xmin>128.5</xmin>
         <ymin>569.5</ymin>
         <xmax>201.5</xmax>
         <ymax>666.5</ymax>
      </bndbox>
   </object>
   <object>
      <name>spikelet</name>
      <pose>Unspecified</pose>
      <truncated>0</truncated>
      <difficult>0</difficult>
      <bndbox>
         <xmin>130.5</xmin>
         <ymin>750.5</ymin>
         <xmax>193.5</xmax>
         <ymax>840.5</ymax>
      </bndbox>
   </object>
   <object>
      <name>spikelet</name>
      <pose>Unspecified</pose>
      <truncated>0</truncated>
      <difficult>0</difficult>
      <bndbox>
         <xmin>130.5</xmin>
         <ymin>927.5</ymin>
         <xmax>171.5</xmax>
         <ymax>1021.5</ymax>
      </bndbox>
   </object>
   <object>
      <name>spikelet</name>
      <pose>Unspecified</pose>
      <truncated>0</truncated>
      <difficult>0</difficult>
      <bndbox>
         <xmin>134.5</xmin>
         <ymin>824.5</ymin>
         <xmax>186.5</xmax>
         <ymax>922.5</ymax>
      </bndbox>
   </object>
   <object>
      <name>spikelet</name>
      <pose>Unspecified</pose>
      <truncated>0</truncated>
      <difficult>0</difficult>
      <bndbox>
         <xmin>135.5</xmin>
         <ymin>376.5</ymin>
         <xmax>213.5</xmax>
         <ymax>484.5</ymax>
      </bndbox>
   </object>
   <object>
      <name>spikelet</name>
      <pose>Unspecified</pose>
      <truncated>0</truncated>
      <difficult>0</difficult>
      <bndbox>
         <xmin>141.5</xmin>
         <ymin>331.5</ymin>
         <xmax>200.5</xmax>
         <ymax>412.5</ymax>
      </bndbox>
   </object>
   <object>
      <name>spikelet</name>
      <pose>Unspecified</pose>
      <truncated>0</truncated>
      <difficult>0</difficult>
      <bndbox>
         <xmin>143.5</xmin>
         <ymin>257.5</ymin>
         <xmax>205.5</xmax>
         <ymax>348.5</ymax>
      </bndbox>
   </object>
</annotation>
