# Supplementary material for: Automatic Detection and Counting of Wheat Spikelet Using Semi-Automatic Labeling and Deep Learning
Source: Front Plant Sci. 2022 May 30;13:872555. doi: 10.3389/fpls.2022.872555 (PMC9189412; doi:10.3389/fpls.2022.872555)
Supplement: Supplementary file 3 [file Data_Sheet_3.zip › 4. Datasets for first model training (section DCNN model training)/training dataset/1139.xml]

<?xml version="1.0" encoding="utf-8"?>
<annotation>
   <folder>Annotation</folder>
   <filename>1139</filename>
   <path>C:\Users\QQ\Desktop\train_water\1139.jpg</path>
   <source>
      <database>UnKnown</database>
   </source>
   <size>
      <width>1800</width>
      <height>3800</height>
      <depth>3</depth>
   </size>
   <segmented>0</segmented>
   <object>
      <name>spikelet</name>
      <pose>Unspecified</pose>
      <truncated>0</truncated>
      <difficult>0</difficult>
      <bndbox>
         <xmin>37.5</xmin>
         <ymin>745.5</ymin>
         <xmax>102.5</xmax>
         <ymax>825.5</ymax>
      </bndbox>
   </object>
   <object>
      <name>spikelet</name>
      <pose>Unspecified</pose>
      <truncated>0</truncated>
      <difficult>0</difficult>
      <bndbox>
         <xmin>44.5</xmin>
         <ymin>439.5</ymin>
         <xmax>109.5</xmax>
         <ymax>520.5</ymax>
      </bndbox>
   </object>
   <object>
      <name>spikelet</name>
      <pose>Unspecified</pose>
      <truncated>0</truncated>
      <difficult>0</difficult>
      <bndbox>
         <xmin>49.5</xmin>
         <ymin>623.5</ymin>
         <xmax>111.5</xmax>
         <ymax>705.5</ymax>
      </bndbox>
   </object>
   <object>
      <name>spikelet</name>
      <pose>Unspecified</pose>
      <truncated>0</truncated>
      <difficult>0</difficult>
      <bndbox>
         <xmin>55.5</xmin>
         <ymin>897.5</ymin>
         <xmax>101.5</xmax>
         <ymax>1005.5</ymax>
      </bndbox>
   </object>
   <object>
      <name>spikelet</name>
      <pose>Unspecified</pose>
      <truncated>0</truncated>
      <difficult>0</difficult>
      <bndbox>
         <xmin>56.5</xmin>
         <ymin>512.5</ymin>
         <xmax>112.5</xmax>
         <ymax>605.5</ymax>
      </bndbox>
   </object>
   <object>
      <name>spikelet</name>
      <pose>Unspecified</pose>
      <truncated>0</truncated>
      <difficult>0</difficult>
      <bndbox>
         <xmin>58.5</xmin>
         <ymin>229.5</ymin>
         <xmax>148.5</xmax>
         <ymax>324.5</ymax>
      </bndbox>
   </object>
   <object>
      <name>spikelet</name>
      <pose>Unspecified</pose>
      <truncated>0</truncated>
      <difficult>0</difficult>
      <bndbox>
         <xmin>86.5</xmin>
         <ymin>179.5</ymin>
         <xmax>136.5</xmax>
         <ymax>240.5</ymax>
      </bndbox>
   </object>
   <object>
      <name>spikelet</name>
      <pose>Unspecified</pose>
      <truncated>0</truncated>
      <difficult>0</difficult>
      <bndbox>
         <xmin>92.5</xmin>
         <ymin>585.5</ymin>
         <xmax>147.5</xmax>
         <ymax>660.5</ymax>
      </bndbox>
   </object>
   <object>
      <name>spikelet</name>
      <pose>Unspecified</pose>
      <truncated>0</truncated>
      <difficult>0</difficult>
      <bndbox>
         <xmin>92.5</xmin>
         <ymin>690.5</ymin>
         <xmax>138.5</xmax>
         <ymax>766.5</ymax>
      </bndbox>
   </object>
   <object>
      <name>spikelet</name>
      <pose>Unspecified</pose>
      <truncated>0</truncated>
      <difficult>0</difficult>
      <bndbox>
         <xmin>96.5</xmin>
         <ymin>464.5</ymin>
         <xmax>147.5</xmax>
         <ymax>559.5</ymax>
      </bndbox>
   </object>
   <object>
      <name>spikelet</name>
      <pose>Unspecified</pose>
      <truncated>0</truncated>
      <difficult>0</difficult>
      <bndbox>
         <xmin>112.5</xmin>
         <ymin>612.5</ymin>
         <xmax>166.5</xmax>
         <ymax>727.5</ymax>
      </bndbox>
   </object>
</annotation>
