# Supplementary material for: Automatic Detection and Counting of Wheat Spikelet Using Semi-Automatic Labeling and Deep Learning
Source: Front Plant Sci. 2022 May 30;13:872555. doi: 10.3389/fpls.2022.872555 (PMC9189412; doi:10.3389/fpls.2022.872555)
Supplement: Supplementary file 3 [file Data_Sheet_3.zip › 4. Datasets for first model training (section DCNN model training)/training dataset/1147.xml]

<?xml version="1.0" encoding="utf-8"?>
<annotation>
   <folder>Annotation</folder>
   <filename>1147</filename>
   <path>C:\Users\QQ\Desktop\train_water\1147.jpg</path>
   <source>
      <database>UnKnown</database>
   </source>
   <size>
      <width>1800</width>
      <height>3800</height>
      <depth>3</depth>
   </size>
   <segmented>0</segmented>
   <object>
      <name>spikelet</name>
      <pose>Unspecified</pose>
      <truncated>0</truncated>
      <difficult>0</difficult>
      <bndbox>
         <xmin>49.5</xmin>
         <ymin>437.5</ymin>
         <xmax>89.5</xmax>
         <ymax>508.5</ymax>
      </bndbox>
   </object>
   <object>
      <name>spikelet</name>
      <pose>Unspecified</pose>
      <truncated>0</truncated>
      <difficult>0</difficult>
      <bndbox>
         <xmin>54.5</xmin>
         <ymin>730.5</ymin>
         <xmax>104.5</xmax>
         <ymax>807.5</ymax>
      </bndbox>
   </object>
   <object>
      <name>spikelet</name>
      <pose>Unspecified</pose>
      <truncated>0</truncated>
      <difficult>0</difficult>
      <bndbox>
         <xmin>62.5</xmin>
         <ymin>799.5</ymin>
         <xmax>141.5</xmax>
         <ymax>917.5</ymax>
      </bndbox>
   </object>
   <object>
      <name>spikelet</name>
      <pose>Unspecified</pose>
      <truncated>0</truncated>
      <difficult>0</difficult>
      <bndbox>
         <xmin>64.5</xmin>
         <ymin>681.5</ymin>
         <xmax>117.5</xmax>
         <ymax>770.5</ymax>
      </bndbox>
   </object>
   <object>
      <name>spikelet</name>
      <pose>Unspecified</pose>
      <truncated>0</truncated>
      <difficult>0</difficult>
      <bndbox>
         <xmin>66.5</xmin>
         <ymin>597.5</ymin>
         <xmax>123.5</xmax>
         <ymax>677.5</ymax>
      </bndbox>
   </object>
   <object>
      <name>spikelet</name>
      <pose>Unspecified</pose>
      <truncated>0</truncated>
      <difficult>0</difficult>
      <bndbox>
         <xmin>70.5</xmin>
         <ymin>130.5</ymin>
         <xmax>135.5</xmax>
         <ymax>223.5</ymax>
      </bndbox>
   </object>
   <object>
      <name>spikelet</name>
      <pose>Unspecified</pose>
      <truncated>0</truncated>
      <difficult>0</difficult>
      <bndbox>
         <xmin>79.5</xmin>
         <ymin>490.5</ymin>
         <xmax>128.5</xmax>
         <ymax>561.5</ymax>
      </bndbox>
   </object>
   <object>
      <name>spikelet</name>
      <pose>Unspecified</pose>
      <truncated>0</truncated>
      <difficult>0</difficult>
      <bndbox>
         <xmin>82.5</xmin>
         <ymin>207.5</ymin>
         <xmax>143.5</xmax>
         <ymax>292.5</ymax>
      </bndbox>
   </object>
   <object>
      <name>spikelet</name>
      <pose>Unspecified</pose>
      <truncated>0</truncated>
      <difficult>0</difficult>
      <bndbox>
         <xmin>86.5</xmin>
         <ymin>377.5</ymin>
         <xmax>131.5</xmax>
         <ymax>467.5</ymax>
      </bndbox>
   </object>
   <object>
      <name>spikelet</name>
      <pose>Unspecified</pose>
      <truncated>0</truncated>
      <difficult>0</difficult>
      <bndbox>
         <xmin>99.5</xmin>
         <ymin>630.5</ymin>
         <xmax>161.5</xmax>
         <ymax>716.5</ymax>
      </bndbox>
   </object>
   <object>
      <name>spikelet</name>
      <pose>Unspecified</pose>
      <truncated>0</truncated>
      <difficult>0</difficult>
      <bndbox>
         <xmin>108.5</xmin>
         <ymin>541.5</ymin>
         <xmax>170.5</xmax>
         <ymax>612.5</ymax>
      </bndbox>
   </object>
   <object>
      <name>spikelet</name>
      <pose>Unspecified</pose>
      <truncated>0</truncated>
      <difficult>0</difficult>
      <bndbox>
         <xmin>109.5</xmin>
         <ymin>337.5</ymin>
         <xmax>187.5</xmax>
         <ymax>419.5</ymax>
      </bndbox>
   </object>
   <object>
      <name>spikelet</name>
      <pose>Unspecified</pose>
      <truncated>0</truncated>
      <difficult>0</difficult>
      <bndbox>
         <xmin>127.5</xmin>
         <ymin>186.5</ymin>
         <xmax>194.5</xmax>
         <ymax>259.5</ymax>
      </bndbox>
   </object>
</annotation>
