# Supplementary material for: Automatic Detection and Counting of Wheat Spikelet Using Semi-Automatic Labeling and Deep Learning
Source: Front Plant Sci. 2022 May 30;13:872555. doi: 10.3389/fpls.2022.872555 (PMC9189412; doi:10.3389/fpls.2022.872555)
Supplement: Supplementary file 3 [file Data_Sheet_3.zip › 4. Datasets for first model training (section DCNN model training)/training dataset/1311.xml]

<?xml version="1.0" encoding="utf-8"?>
<annotation>
   <folder>Annotation</folder>
   <filename>1311</filename>
   <path>C:\Users\QQ\Desktop\train_water\1311.jpg</path>
   <source>
      <database>UnKnown</database>
   </source>
   <size>
      <width>1800</width>
      <height>3800</height>
      <depth>3</depth>
   </size>
   <segmented>0</segmented>
   <object>
      <name>spikelet</name>
      <pose>Unspecified</pose>
      <truncated>0</truncated>
      <difficult>0</difficult>
      <bndbox>
         <xmin>111.5</xmin>
         <ymin>527.5</ymin>
         <xmax>184.5</xmax>
         <ymax>620.5</ymax>
      </bndbox>
   </object>
   <object>
      <name>spikelet</name>
      <pose>Unspecified</pose>
      <truncated>0</truncated>
      <difficult>0</difficult>
      <bndbox>
         <xmin>115.5</xmin>
         <ymin>597.5</ymin>
         <xmax>164.5</xmax>
         <ymax>662.5</ymax>
      </bndbox>
   </object>
   <object>
      <name>spikelet</name>
      <pose>Unspecified</pose>
      <truncated>0</truncated>
      <difficult>0</difficult>
      <bndbox>
         <xmin>118.5</xmin>
         <ymin>365.5</ymin>
         <xmax>180.5</xmax>
         <ymax>443.5</ymax>
      </bndbox>
   </object>
   <object>
      <name>spikelet</name>
      <pose>Unspecified</pose>
      <truncated>0</truncated>
      <difficult>0</difficult>
      <bndbox>
         <xmin>123.5</xmin>
         <ymin>705.5</ymin>
         <xmax>179.5</xmax>
         <ymax>771.5</ymax>
      </bndbox>
   </object>
   <object>
      <name>spikelet</name>
      <pose>Unspecified</pose>
      <truncated>0</truncated>
      <difficult>0</difficult>
      <bndbox>
         <xmin>124.5</xmin>
         <ymin>421.5</ymin>
         <xmax>179.5</xmax>
         <ymax>527.5</ymax>
      </bndbox>
   </object>
   <object>
      <name>spikelet</name>
      <pose>Unspecified</pose>
      <truncated>0</truncated>
      <difficult>0</difficult>
      <bndbox>
         <xmin>126.5</xmin>
         <ymin>297.5</ymin>
         <xmax>181.5</xmax>
         <ymax>371.5</ymax>
      </bndbox>
   </object>
   <object>
      <name>spikelet</name>
      <pose>Unspecified</pose>
      <truncated>0</truncated>
      <difficult>0</difficult>
      <bndbox>
         <xmin>136.5</xmin>
         <ymin>759.5</ymin>
         <xmax>194.5</xmax>
         <ymax>828.5</ymax>
      </bndbox>
   </object>
   <object>
      <name>spikelet</name>
      <pose>Unspecified</pose>
      <truncated>0</truncated>
      <difficult>0</difficult>
      <bndbox>
         <xmin>143.5</xmin>
         <ymin>818.5</ymin>
         <xmax>204.5</xmax>
         <ymax>903.5</ymax>
      </bndbox>
   </object>
   <object>
      <name>spikelet</name>
      <pose>Unspecified</pose>
      <truncated>0</truncated>
      <difficult>0</difficult>
      <bndbox>
         <xmin>161.5</xmin>
         <ymin>326.5</ymin>
         <xmax>228.5</xmax>
         <ymax>418.5</ymax>
      </bndbox>
   </object>
   <object>
      <name>spikelet</name>
      <pose>Unspecified</pose>
      <truncated>0</truncated>
      <difficult>0</difficult>
      <bndbox>
         <xmin>161.5</xmin>
         <ymin>397.5</ymin>
         <xmax>235.5</xmax>
         <ymax>487.5</ymax>
      </bndbox>
   </object>
   <object>
      <name>spikelet</name>
      <pose>Unspecified</pose>
      <truncated>0</truncated>
      <difficult>0</difficult>
      <bndbox>
         <xmin>163.5</xmin>
         <ymin>584.5</ymin>
         <xmax>219.5</xmax>
         <ymax>679.5</ymax>
      </bndbox>
   </object>
   <object>
      <name>spikelet</name>
      <pose>Unspecified</pose>
      <truncated>0</truncated>
      <difficult>0</difficult>
      <bndbox>
         <xmin>165.5</xmin>
         <ymin>480.5</ymin>
         <xmax>217.5</xmax>
         <ymax>573.5</ymax>
      </bndbox>
   </object>
   <object>
      <name>spikelet</name>
      <pose>Unspecified</pose>
      <truncated>0</truncated>
      <difficult>0</difficult>
      <bndbox>
         <xmin>166.5</xmin>
         <ymin>913.5</ymin>
         <xmax>214.5</xmax>
         <ymax>1014.5</ymax>
      </bndbox>
   </object>
   <object>
      <name>spikelet</name>
      <pose>Unspecified</pose>
      <truncated>0</truncated>
      <difficult>0</difficult>
      <bndbox>
         <xmin>171.5</xmin>
         <ymin>690.5</ymin>
         <xmax>232.5</xmax>
         <ymax>777.5</ymax>
      </bndbox>
   </object>
   <object>
      <name>spikelet</name>
      <pose>Unspecified</pose>
      <truncated>0</truncated>
      <difficult>0</difficult>
      <bndbox>
         <xmin>182.5</xmin>
         <ymin>797.5</ymin>
         <xmax>243.5</xmax>
         <ymax>863.5</ymax>
      </bndbox>
   </object>
   <object>
      <name>spikelet</name>
      <pose>Unspecified</pose>
      <truncated>0</truncated>
      <difficult>0</difficult>
      <bndbox>
         <xmin>194.5</xmin>
         <ymin>863.5</ymin>
         <xmax>241.5</xmax>
         <ymax>944.5</ymax>
      </bndbox>
   </object>
</annotation>
