# Supplementary material for: Automatic Detection and Counting of Wheat Spikelet Using Semi-Automatic Labeling and Deep Learning
Source: Front Plant Sci. 2022 May 30;13:872555. doi: 10.3389/fpls.2022.872555 (PMC9189412; doi:10.3389/fpls.2022.872555)
Supplement: Supplementary file 3 [file Data_Sheet_3.zip › 4. Datasets for first model training (section DCNN model training)/training dataset/1393.xml]

<?xml version="1.0" encoding="utf-8"?>
<annotation>
   <folder>Annotation</folder>
   <filename>1393</filename>
   <path>C:\Users\QQ\Desktop\train_water\1393.jpg</path>
   <source>
      <database>UnKnown</database>
   </source>
   <size>
      <width>1800</width>
      <height>3800</height>
      <depth>3</depth>
   </size>
   <segmented>0</segmented>
   <object>
      <name>spikelet</name>
      <pose>Unspecified</pose>
      <truncated>0</truncated>
      <difficult>0</difficult>
      <bndbox>
         <xmin>77.5</xmin>
         <ymin>829.5</ymin>
         <xmax>137.5</xmax>
         <ymax>943.5</ymax>
      </bndbox>
   </object>
   <object>
      <name>spikelet</name>
      <pose>Unspecified</pose>
      <truncated>0</truncated>
      <difficult>0</difficult>
      <bndbox>
         <xmin>80.5</xmin>
         <ymin>709.5</ymin>
         <xmax>134.5</xmax>
         <ymax>843.5</ymax>
      </bndbox>
   </object>
   <object>
      <name>spikelet</name>
      <pose>Unspecified</pose>
      <truncated>0</truncated>
      <difficult>0</difficult>
      <bndbox>
         <xmin>84.5</xmin>
         <ymin>606.5</ymin>
         <xmax>143.5</xmax>
         <ymax>748.5</ymax>
      </bndbox>
   </object>
   <object>
      <name>spikelet</name>
      <pose>Unspecified</pose>
      <truncated>0</truncated>
      <difficult>0</difficult>
      <bndbox>
         <xmin>96.5</xmin>
         <ymin>544.5</ymin>
         <xmax>148.5</xmax>
         <ymax>630.5</ymax>
      </bndbox>
   </object>
   <object>
      <name>spikelet</name>
      <pose>Unspecified</pose>
      <truncated>0</truncated>
      <difficult>0</difficult>
      <bndbox>
         <xmin>99.5</xmin>
         <ymin>314.5</ymin>
         <xmax>170.5</xmax>
         <ymax>434.5</ymax>
      </bndbox>
   </object>
   <object>
      <name>spikelet</name>
      <pose>Unspecified</pose>
      <truncated>0</truncated>
      <difficult>0</difficult>
      <bndbox>
         <xmin>110.5</xmin>
         <ymin>238.5</ymin>
         <xmax>179.5</xmax>
         <ymax>345.5</ymax>
      </bndbox>
   </object>
   <object>
      <name>spikelet</name>
      <pose>Unspecified</pose>
      <truncated>0</truncated>
      <difficult>0</difficult>
      <bndbox>
         <xmin>114.5</xmin>
         <ymin>783.5</ymin>
         <xmax>176.5</xmax>
         <ymax>891.5</ymax>
      </bndbox>
   </object>
   <object>
      <name>spikelet</name>
      <pose>Unspecified</pose>
      <truncated>0</truncated>
      <difficult>0</difficult>
      <bndbox>
         <xmin>116.5</xmin>
         <ymin>719.5</ymin>
         <xmax>180.5</xmax>
         <ymax>799.5</ymax>
      </bndbox>
   </object>
   <object>
      <name>spikelet</name>
      <pose>Unspecified</pose>
      <truncated>0</truncated>
      <difficult>0</difficult>
      <bndbox>
         <xmin>123.5</xmin>
         <ymin>174.5</ymin>
         <xmax>176.5</xmax>
         <ymax>258.5</ymax>
      </bndbox>
   </object>
   <object>
      <name>spikelet</name>
      <pose>Unspecified</pose>
      <truncated>0</truncated>
      <difficult>0</difficult>
      <bndbox>
         <xmin>125.5</xmin>
         <ymin>599.5</ymin>
         <xmax>181.5</xmax>
         <ymax>698.5</ymax>
      </bndbox>
   </object>
   <object>
      <name>spikelet</name>
      <pose>Unspecified</pose>
      <truncated>0</truncated>
      <difficult>0</difficult>
      <bndbox>
         <xmin>139.5</xmin>
         <ymin>476.5</ymin>
         <xmax>196.5</xmax>
         <ymax>590.5</ymax>
      </bndbox>
   </object>
   <object>
      <name>spikelet</name>
      <pose>Unspecified</pose>
      <truncated>0</truncated>
      <difficult>0</difficult>
      <bndbox>
         <xmin>142.5</xmin>
         <ymin>369.5</ymin>
         <xmax>210.5</xmax>
         <ymax>478.5</ymax>
      </bndbox>
   </object>
   <object>
      <name>spikelet</name>
      <pose>Unspecified</pose>
      <truncated>0</truncated>
      <difficult>0</difficult>
      <bndbox>
         <xmin>148.5</xmin>
         <ymin>207.5</ymin>
         <xmax>226.5</xmax>
         <ymax>315.5</ymax>
      </bndbox>
   </object>
   <object>
      <name>spikelet</name>
      <pose>Unspecified</pose>
      <truncated>0</truncated>
      <difficult>0</difficult>
      <bndbox>
         <xmin>149.5</xmin>
         <ymin>526.5</ymin>
         <xmax>211.5</xmax>
         <ymax>661.5</ymax>
      </bndbox>
   </object>
   <object>
      <name>spikelet</name>
      <pose>Unspecified</pose>
      <truncated>0</truncated>
      <difficult>0</difficult>
      <bndbox>
         <xmin>157.5</xmin>
         <ymin>152.5</ymin>
         <xmax>228.5</xmax>
         <ymax>235.5</ymax>
      </bndbox>
   </object>
</annotation>
