# Supplementary material for: Automatic Detection and Counting of Wheat Spikelet Using Semi-Automatic Labeling and Deep Learning
Source: Front Plant Sci. 2022 May 30;13:872555. doi: 10.3389/fpls.2022.872555 (PMC9189412; doi:10.3389/fpls.2022.872555)
Supplement: Supplementary file 3 [file Data_Sheet_3.zip › 4. Datasets for first model training (section DCNN model training)/training dataset/1397.xml]

<?xml version="1.0" encoding="utf-8"?>
<annotation>
   <folder>Annotation</folder>
   <filename>1397</filename>
   <path>C:\Users\QQ\Desktop\train_water\1397.jpg</path>
   <source>
      <database>UnKnown</database>
   </source>
   <size>
      <width>1800</width>
      <height>3800</height>
      <depth>3</depth>
   </size>
   <segmented>0</segmented>
   <object>
      <name>spikelet</name>
      <pose>Unspecified</pose>
      <truncated>0</truncated>
      <difficult>0</difficult>
      <bndbox>
         <xmin>61.5</xmin>
         <ymin>311.5</ymin>
         <xmax>121.5</xmax>
         <ymax>395.5</ymax>
      </bndbox>
   </object>
   <object>
      <name>spikelet</name>
      <pose>Unspecified</pose>
      <truncated>0</truncated>
      <difficult>0</difficult>
      <bndbox>
         <xmin>61.5</xmin>
         <ymin>541.5</ymin>
         <xmax>111.5</xmax>
         <ymax>603.5</ymax>
      </bndbox>
   </object>
   <object>
      <name>spikelet</name>
      <pose>Unspecified</pose>
      <truncated>0</truncated>
      <difficult>0</difficult>
      <bndbox>
         <xmin>67.5</xmin>
         <ymin>601.5</ymin>
         <xmax>127.5</xmax>
         <ymax>670.5</ymax>
      </bndbox>
   </object>
   <object>
      <name>spikelet</name>
      <pose>Unspecified</pose>
      <truncated>0</truncated>
      <difficult>0</difficult>
      <bndbox>
         <xmin>69.5</xmin>
         <ymin>96.5</ymin>
         <xmax>150.5</xmax>
         <ymax>204.5</ymax>
      </bndbox>
   </object>
   <object>
      <name>spikelet</name>
      <pose>Unspecified</pose>
      <truncated>0</truncated>
      <difficult>0</difficult>
      <bndbox>
         <xmin>69.5</xmin>
         <ymin>696.5</ymin>
         <xmax>128.5</xmax>
         <ymax>765.5</ymax>
      </bndbox>
   </object>
   <object>
      <name>spikelet</name>
      <pose>Unspecified</pose>
      <truncated>0</truncated>
      <difficult>0</difficult>
      <bndbox>
         <xmin>73.5</xmin>
         <ymin>492.5</ymin>
         <xmax>128.5</xmax>
         <ymax>569.5</ymax>
      </bndbox>
   </object>
   <object>
      <name>spikelet</name>
      <pose>Unspecified</pose>
      <truncated>0</truncated>
      <difficult>0</difficult>
      <bndbox>
         <xmin>74.5</xmin>
         <ymin>382.5</ymin>
         <xmax>125.5</xmax>
         <ymax>468.5</ymax>
      </bndbox>
   </object>
   <object>
      <name>spikelet</name>
      <pose>Unspecified</pose>
      <truncated>0</truncated>
      <difficult>0</difficult>
      <bndbox>
         <xmin>75.5</xmin>
         <ymin>241.5</ymin>
         <xmax>114.5</xmax>
         <ymax>311.5</ymax>
      </bndbox>
   </object>
   <object>
      <name>spikelet</name>
      <pose>Unspecified</pose>
      <truncated>0</truncated>
      <difficult>0</difficult>
      <bndbox>
         <xmin>98.5</xmin>
         <ymin>275.5</ymin>
         <xmax>144.5</xmax>
         <ymax>339.5</ymax>
      </bndbox>
   </object>
   <object>
      <name>spikelet</name>
      <pose>Unspecified</pose>
      <truncated>0</truncated>
      <difficult>0</difficult>
      <bndbox>
         <xmin>102.5</xmin>
         <ymin>448.5</ymin>
         <xmax>164.5</xmax>
         <ymax>541.5</ymax>
      </bndbox>
   </object>
   <object>
      <name>spikelet</name>
      <pose>Unspecified</pose>
      <truncated>0</truncated>
      <difficult>0</difficult>
      <bndbox>
         <xmin>107.5</xmin>
         <ymin>535.5</ymin>
         <xmax>177.5</xmax>
         <ymax>620.5</ymax>
      </bndbox>
   </object>
   <object>
      <name>spikelet</name>
      <pose>Unspecified</pose>
      <truncated>0</truncated>
      <difficult>0</difficult>
      <bndbox>
         <xmin>108.5</xmin>
         <ymin>345.5</ymin>
         <xmax>166.5</xmax>
         <ymax>453.5</ymax>
      </bndbox>
   </object>
   <object>
      <name>spikelet</name>
      <pose>Unspecified</pose>
      <truncated>0</truncated>
      <difficult>0</difficult>
      <bndbox>
         <xmin>110.5</xmin>
         <ymin>823.5</ymin>
         <xmax>164.5</xmax>
         <ymax>892.5</ymax>
      </bndbox>
   </object>
   <object>
      <name>spikelet</name>
      <pose>Unspecified</pose>
      <truncated>0</truncated>
      <difficult>0</difficult>
      <bndbox>
         <xmin>115.5</xmin>
         <ymin>732.5</ymin>
         <xmax>170.5</xmax>
         <ymax>807.5</ymax>
      </bndbox>
   </object>
</annotation>
