# Supplementary material for: Automatic Detection and Counting of Wheat Spikelet Using Semi-Automatic Labeling and Deep Learning
Source: Front Plant Sci. 2022 May 30;13:872555. doi: 10.3389/fpls.2022.872555 (PMC9189412; doi:10.3389/fpls.2022.872555)
Supplement: Supplementary file 3 [file Data_Sheet_3.zip › 4. Datasets for first model training (section DCNN model training)/training dataset/1400.xml]

<?xml version="1.0" encoding="utf-8"?>
<annotation>
   <folder>Annotation</folder>
   <filename>1400</filename>
   <path>C:\Users\QQ\Desktop\train_water\1400.jpg</path>
   <source>
      <database>UnKnown</database>
   </source>
   <size>
      <width>1800</width>
      <height>3800</height>
      <depth>3</depth>
   </size>
   <segmented>0</segmented>
   <object>
      <name>spikelet</name>
      <pose>Unspecified</pose>
      <truncated>0</truncated>
      <difficult>0</difficult>
      <bndbox>
         <xmin>97.5</xmin>
         <ymin>274.5</ymin>
         <xmax>151.5</xmax>
         <ymax>330.5</ymax>
      </bndbox>
   </object>
   <object>
      <name>spikelet</name>
      <pose>Unspecified</pose>
      <truncated>0</truncated>
      <difficult>0</difficult>
      <bndbox>
         <xmin>99.5</xmin>
         <ymin>326.5</ymin>
         <xmax>158.5</xmax>
         <ymax>397.5</ymax>
      </bndbox>
   </object>
   <object>
      <name>spikelet</name>
      <pose>Unspecified</pose>
      <truncated>0</truncated>
      <difficult>0</difficult>
      <bndbox>
         <xmin>102.5</xmin>
         <ymin>193.5</ymin>
         <xmax>160.5</xmax>
         <ymax>280.5</ymax>
      </bndbox>
   </object>
   <object>
      <name>spikelet</name>
      <pose>Unspecified</pose>
      <truncated>0</truncated>
      <difficult>0</difficult>
      <bndbox>
         <xmin>102.5</xmin>
         <ymin>532.5</ymin>
         <xmax>156.5</xmax>
         <ymax>610.5</ymax>
      </bndbox>
   </object>
   <object>
      <name>spikelet</name>
      <pose>Unspecified</pose>
      <truncated>0</truncated>
      <difficult>0</difficult>
      <bndbox>
         <xmin>104.5</xmin>
         <ymin>662.5</ymin>
         <xmax>158.5</xmax>
         <ymax>758.5</ymax>
      </bndbox>
   </object>
   <object>
      <name>spikelet</name>
      <pose>Unspecified</pose>
      <truncated>0</truncated>
      <difficult>0</difficult>
      <bndbox>
         <xmin>105.5</xmin>
         <ymin>388.5</ymin>
         <xmax>170.5</xmax>
         <ymax>474.5</ymax>
      </bndbox>
   </object>
   <object>
      <name>spikelet</name>
      <pose>Unspecified</pose>
      <truncated>0</truncated>
      <difficult>0</difficult>
      <bndbox>
         <xmin>106.5</xmin>
         <ymin>474.5</ymin>
         <xmax>164.5</xmax>
         <ymax>558.5</ymax>
      </bndbox>
   </object>
   <object>
      <name>spikelet</name>
      <pose>Unspecified</pose>
      <truncated>0</truncated>
      <difficult>0</difficult>
      <bndbox>
         <xmin>106.5</xmin>
         <ymin>750.5</ymin>
         <xmax>163.5</xmax>
         <ymax>835.5</ymax>
      </bndbox>
   </object>
   <object>
      <name>spikelet</name>
      <pose>Unspecified</pose>
      <truncated>0</truncated>
      <difficult>0</difficult>
      <bndbox>
         <xmin>111.5</xmin>
         <ymin>591.5</ymin>
         <xmax>164.5</xmax>
         <ymax>658.5</ymax>
      </bndbox>
   </object>
   <object>
      <name>spikelet</name>
      <pose>Unspecified</pose>
      <truncated>0</truncated>
      <difficult>0</difficult>
      <bndbox>
         <xmin>141.5</xmin>
         <ymin>145.5</ymin>
         <xmax>198.5</xmax>
         <ymax>234.5</ymax>
      </bndbox>
   </object>
   <object>
      <name>spikelet</name>
      <pose>Unspecified</pose>
      <truncated>0</truncated>
      <difficult>0</difficult>
      <bndbox>
         <xmin>141.5</xmin>
         <ymin>634.5</ymin>
         <xmax>199.5</xmax>
         <ymax>711.5</ymax>
      </bndbox>
   </object>
   <object>
      <name>spikelet</name>
      <pose>Unspecified</pose>
      <truncated>0</truncated>
      <difficult>0</difficult>
      <bndbox>
         <xmin>142.5</xmin>
         <ymin>353.5</ymin>
         <xmax>214.5</xmax>
         <ymax>455.5</ymax>
      </bndbox>
   </object>
   <object>
      <name>spikelet</name>
      <pose>Unspecified</pose>
      <truncated>0</truncated>
      <difficult>0</difficult>
      <bndbox>
         <xmin>143.5</xmin>
         <ymin>729.5</ymin>
         <xmax>203.5</xmax>
         <ymax>799.5</ymax>
      </bndbox>
   </object>
   <object>
      <name>spikelet</name>
      <pose>Unspecified</pose>
      <truncated>0</truncated>
      <difficult>0</difficult>
      <bndbox>
         <xmin>144.5</xmin>
         <ymin>417.5</ymin>
         <xmax>218.5</xmax>
         <ymax>517.5</ymax>
      </bndbox>
   </object>
   <object>
      <name>spikelet</name>
      <pose>Unspecified</pose>
      <truncated>0</truncated>
      <difficult>0</difficult>
      <bndbox>
         <xmin>147.5</xmin>
         <ymin>800.5</ymin>
         <xmax>191.5</xmax>
         <ymax>865.5</ymax>
      </bndbox>
   </object>
   <object>
      <name>spikelet</name>
      <pose>Unspecified</pose>
      <truncated>0</truncated>
      <difficult>0</difficult>
      <bndbox>
         <xmin>148.5</xmin>
         <ymin>233.5</ymin>
         <xmax>209.5</xmax>
         <ymax>306.5</ymax>
      </bndbox>
   </object>
   <object>
      <name>spikelet</name>
      <pose>Unspecified</pose>
      <truncated>0</truncated>
      <difficult>0</difficult>
      <bndbox>
         <xmin>158.5</xmin>
         <ymin>686.5</ymin>
         <xmax>207.5</xmax>
         <ymax>735.5</ymax>
      </bndbox>
   </object>
</annotation>
