# Supplementary material for: Automatic Detection and Counting of Wheat Spikelet Using Semi-Automatic Labeling and Deep Learning
Source: Front Plant Sci. 2022 May 30;13:872555. doi: 10.3389/fpls.2022.872555 (PMC9189412; doi:10.3389/fpls.2022.872555)
Supplement: Supplementary file 3 [file Data_Sheet_3.zip › 4. Datasets for first model training (section DCNN model training)/training dataset/2003.xml]

<?xml version="1.0" encoding="utf-8"?>
<annotation>
   <folder>Annotation</folder>
   <filename>2003</filename>
   <path>C:\Users\QQ\Desktop\train_water\2003.jpg</path>
   <source>
      <database>UnKnown</database>
   </source>
   <size>
      <width>1800</width>
      <height>3800</height>
      <depth>3</depth>
   </size>
   <segmented>0</segmented>
   <object>
      <name>spikelet</name>
      <pose>Unspecified</pose>
      <truncated>0</truncated>
      <difficult>0</difficult>
      <bndbox>
         <xmin>78.5</xmin>
         <ymin>452.5</ymin>
         <xmax>126.5</xmax>
         <ymax>561.5</ymax>
      </bndbox>
   </object>
   <object>
      <name>spikelet</name>
      <pose>Unspecified</pose>
      <truncated>0</truncated>
      <difficult>0</difficult>
      <bndbox>
         <xmin>96.5</xmin>
         <ymin>512.5</ymin>
         <xmax>150.5</xmax>
         <ymax>598.5</ymax>
      </bndbox>
   </object>
   <object>
      <name>spikelet</name>
      <pose>Unspecified</pose>
      <truncated>0</truncated>
      <difficult>0</difficult>
      <bndbox>
         <xmin>102.5</xmin>
         <ymin>408.5</ymin>
         <xmax>152.5</xmax>
         <ymax>486.5</ymax>
      </bndbox>
   </object>
   <object>
      <name>spikelet</name>
      <pose>Unspecified</pose>
      <truncated>0</truncated>
      <difficult>0</difficult>
      <bndbox>
         <xmin>105.5</xmin>
         <ymin>112.5</ymin>
         <xmax>169.5</xmax>
         <ymax>206.5</ymax>
      </bndbox>
   </object>
   <object>
      <name>spikelet</name>
      <pose>Unspecified</pose>
      <truncated>0</truncated>
      <difficult>0</difficult>
      <bndbox>
         <xmin>113.5</xmin>
         <ymin>313.5</ymin>
         <xmax>189.5</xmax>
         <ymax>434.5</ymax>
      </bndbox>
   </object>
   <object>
      <name>spikelet</name>
      <pose>Unspecified</pose>
      <truncated>0</truncated>
      <difficult>0</difficult>
      <bndbox>
         <xmin>115.5</xmin>
         <ymin>161.5</ymin>
         <xmax>174.5</xmax>
         <ymax>252.5</ymax>
      </bndbox>
   </object>
   <object>
      <name>spikelet</name>
      <pose>Unspecified</pose>
      <truncated>0</truncated>
      <difficult>0</difficult>
      <bndbox>
         <xmin>118.5</xmin>
         <ymin>421.5</ymin>
         <xmax>186.5</xmax>
         <ymax>541.5</ymax>
      </bndbox>
   </object>
   <object>
      <name>spikelet</name>
      <pose>Unspecified</pose>
      <truncated>0</truncated>
      <difficult>0</difficult>
      <bndbox>
         <xmin>118.5</xmin>
         <ymin>861.5</ymin>
         <xmax>168.5</xmax>
         <ymax>960.5</ymax>
      </bndbox>
   </object>
   <object>
      <name>spikelet</name>
      <pose>Unspecified</pose>
      <truncated>0</truncated>
      <difficult>0</difficult>
      <bndbox>
         <xmin>128.5</xmin>
         <ymin>531.5</ymin>
         <xmax>187.5</xmax>
         <ymax>642.5</ymax>
      </bndbox>
   </object>
</annotation>
