# Supplementary material for: Automatic Detection and Counting of Wheat Spikelet Using Semi-Automatic Labeling and Deep Learning
Source: Front Plant Sci. 2022 May 30;13:872555. doi: 10.3389/fpls.2022.872555 (PMC9189412; doi:10.3389/fpls.2022.872555)
Supplement: Supplementary file 3 [file Data_Sheet_3.zip › 4. Datasets for first model training (section DCNN model training)/training dataset/2032.xml]

<?xml version="1.0" encoding="utf-8"?>
<annotation>
   <folder>Annotation</folder>
   <filename>2032</filename>
   <path>C:\Users\QQ\Desktop\train_water\2032.jpg</path>
   <source>
      <database>UnKnown</database>
   </source>
   <size>
      <width>1800</width>
      <height>3800</height>
      <depth>3</depth>
   </size>
   <segmented>0</segmented>
   <object>
      <name>spikelet</name>
      <pose>Unspecified</pose>
      <truncated>0</truncated>
      <difficult>0</difficult>
      <bndbox>
         <xmin>92.5</xmin>
         <ymin>594.5</ymin>
         <xmax>152.5</xmax>
         <ymax>665.5</ymax>
      </bndbox>
   </object>
   <object>
      <name>spikelet</name>
      <pose>Unspecified</pose>
      <truncated>0</truncated>
      <difficult>0</difficult>
      <bndbox>
         <xmin>93.5</xmin>
         <ymin>880.5</ymin>
         <xmax>143.5</xmax>
         <ymax>954.5</ymax>
      </bndbox>
   </object>
   <object>
      <name>spikelet</name>
      <pose>Unspecified</pose>
      <truncated>0</truncated>
      <difficult>0</difficult>
      <bndbox>
         <xmin>95.5</xmin>
         <ymin>511.5</ymin>
         <xmax>143.5</xmax>
         <ymax>624.5</ymax>
      </bndbox>
   </object>
   <object>
      <name>spikelet</name>
      <pose>Unspecified</pose>
      <truncated>0</truncated>
      <difficult>0</difficult>
      <bndbox>
         <xmin>97.5</xmin>
         <ymin>784.5</ymin>
         <xmax>149.5</xmax>
         <ymax>871.5</ymax>
      </bndbox>
   </object>
   <object>
      <name>spikelet</name>
      <pose>Unspecified</pose>
      <truncated>0</truncated>
      <difficult>0</difficult>
      <bndbox>
         <xmin>105.5</xmin>
         <ymin>376.5</ymin>
         <xmax>170.5</xmax>
         <ymax>481.5</ymax>
      </bndbox>
   </object>
   <object>
      <name>spikelet</name>
      <pose>Unspecified</pose>
      <truncated>0</truncated>
      <difficult>0</difficult>
      <bndbox>
         <xmin>108.5</xmin>
         <ymin>442.5</ymin>
         <xmax>141.5</xmax>
         <ymax>517.5</ymax>
      </bndbox>
   </object>
   <object>
      <name>spikelet</name>
      <pose>Unspecified</pose>
      <truncated>0</truncated>
      <difficult>0</difficult>
      <bndbox>
         <xmin>117.5</xmin>
         <ymin>484.5</ymin>
         <xmax>168.5</xmax>
         <ymax>551.5</ymax>
      </bndbox>
   </object>
   <object>
      <name>spikelet</name>
      <pose>Unspecified</pose>
      <truncated>0</truncated>
      <difficult>0</difficult>
      <bndbox>
         <xmin>122.5</xmin>
         <ymin>917.5</ymin>
         <xmax>166.5</xmax>
         <ymax>1021.5</ymax>
      </bndbox>
   </object>
   <object>
      <name>spikelet</name>
      <pose>Unspecified</pose>
      <truncated>0</truncated>
      <difficult>0</difficult>
      <bndbox>
         <xmin>124.5</xmin>
         <ymin>189.5</ymin>
         <xmax>184.5</xmax>
         <ymax>296.5</ymax>
      </bndbox>
   </object>
   <object>
      <name>spikelet</name>
      <pose>Unspecified</pose>
      <truncated>0</truncated>
      <difficult>0</difficult>
      <bndbox>
         <xmin>129.5</xmin>
         <ymin>636.5</ymin>
         <xmax>184.5</xmax>
         <ymax>730.5</ymax>
      </bndbox>
   </object>
   <object>
      <name>spikelet</name>
      <pose>Unspecified</pose>
      <truncated>0</truncated>
      <difficult>0</difficult>
      <bndbox>
         <xmin>129.5</xmin>
         <ymin>832.5</ymin>
         <xmax>177.5</xmax>
         <ymax>917.5</ymax>
      </bndbox>
   </object>
   <object>
      <name>spikelet</name>
      <pose>Unspecified</pose>
      <truncated>0</truncated>
      <difficult>0</difficult>
      <bndbox>
         <xmin>133.5</xmin>
         <ymin>746.5</ymin>
         <xmax>189.5</xmax>
         <ymax>818.5</ymax>
      </bndbox>
   </object>
   <object>
      <name>spikelet</name>
      <pose>Unspecified</pose>
      <truncated>0</truncated>
      <difficult>0</difficult>
      <bndbox>
         <xmin>141.5</xmin>
         <ymin>430.5</ymin>
         <xmax>205.5</xmax>
         <ymax>553.5</ymax>
      </bndbox>
   </object>
   <object>
      <name>spikelet</name>
      <pose>Unspecified</pose>
      <truncated>0</truncated>
      <difficult>0</difficult>
      <bndbox>
         <xmin>150.5</xmin>
         <ymin>341.5</ymin>
         <xmax>215.5</xmax>
         <ymax>449.5</ymax>
      </bndbox>
   </object>
</annotation>
