# Supplementary material for: Automatic Detection and Counting of Wheat Spikelet Using Semi-Automatic Labeling and Deep Learning
Source: Front Plant Sci. 2022 May 30;13:872555. doi: 10.3389/fpls.2022.872555 (PMC9189412; doi:10.3389/fpls.2022.872555)
Supplement: Supplementary file 3 [file Data_Sheet_3.zip › 4. Datasets for first model training (section DCNN model training)/training dataset/2034.xml]

<?xml version="1.0" encoding="utf-8"?>
<annotation>
   <folder>Annotation</folder>
   <filename>2034</filename>
   <path>C:\Users\QQ\Desktop\train_water\2034.jpg</path>
   <source>
      <database>UnKnown</database>
   </source>
   <size>
      <width>1800</width>
      <height>3800</height>
      <depth>3</depth>
   </size>
   <segmented>0</segmented>
   <object>
      <name>spikelet</name>
      <pose>Unspecified</pose>
      <truncated>0</truncated>
      <difficult>0</difficult>
      <bndbox>
         <xmin>85.5</xmin>
         <ymin>279.5</ymin>
         <xmax>158.5</xmax>
         <ymax>363.5</ymax>
      </bndbox>
   </object>
   <object>
      <name>spikelet</name>
      <pose>Unspecified</pose>
      <truncated>0</truncated>
      <difficult>0</difficult>
      <bndbox>
         <xmin>86.5</xmin>
         <ymin>630.5</ymin>
         <xmax>152.5</xmax>
         <ymax>740.5</ymax>
      </bndbox>
   </object>
   <object>
      <name>spikelet</name>
      <pose>Unspecified</pose>
      <truncated>0</truncated>
      <difficult>0</difficult>
      <bndbox>
         <xmin>97.5</xmin>
         <ymin>208.5</ymin>
         <xmax>159.5</xmax>
         <ymax>290.5</ymax>
      </bndbox>
   </object>
   <object>
      <name>spikelet</name>
      <pose>Unspecified</pose>
      <truncated>0</truncated>
      <difficult>0</difficult>
      <bndbox>
         <xmin>100.5</xmin>
         <ymin>606.5</ymin>
         <xmax>181.5</xmax>
         <ymax>688.5</ymax>
      </bndbox>
   </object>
   <object>
      <name>spikelet</name>
      <pose>Unspecified</pose>
      <truncated>0</truncated>
      <difficult>0</difficult>
      <bndbox>
         <xmin>110.5</xmin>
         <ymin>391.5</ymin>
         <xmax>200.5</xmax>
         <ymax>483.5</ymax>
      </bndbox>
   </object>
   <object>
      <name>spikelet</name>
      <pose>Unspecified</pose>
      <truncated>0</truncated>
      <difficult>0</difficult>
      <bndbox>
         <xmin>126.5</xmin>
         <ymin>497.5</ymin>
         <xmax>204.5</xmax>
         <ymax>593.5</ymax>
      </bndbox>
   </object>
   <object>
      <name>spikelet</name>
      <pose>Unspecified</pose>
      <truncated>0</truncated>
      <difficult>0</difficult>
      <bndbox>
         <xmin>126.5</xmin>
         <ymin>699.5</ymin>
         <xmax>186.5</xmax>
         <ymax>781.5</ymax>
      </bndbox>
   </object>
   <object>
      <name>spikelet</name>
      <pose>Unspecified</pose>
      <truncated>0</truncated>
      <difficult>0</difficult>
      <bndbox>
         <xmin>127.5</xmin>
         <ymin>312.5</ymin>
         <xmax>191.5</xmax>
         <ymax>393.5</ymax>
      </bndbox>
   </object>
   <object>
      <name>spikelet</name>
      <pose>Unspecified</pose>
      <truncated>0</truncated>
      <difficult>0</difficult>
      <bndbox>
         <xmin>128.5</xmin>
         <ymin>813.5</ymin>
         <xmax>168.5</xmax>
         <ymax>880.5</ymax>
      </bndbox>
   </object>
   <object>
      <name>spikelet</name>
      <pose>Unspecified</pose>
      <truncated>0</truncated>
      <difficult>0</difficult>
      <bndbox>
         <xmin>144.5</xmin>
         <ymin>245.5</ymin>
         <xmax>200.5</xmax>
         <ymax>337.5</ymax>
      </bndbox>
   </object>
   <object>
      <name>spikelet</name>
      <pose>Unspecified</pose>
      <truncated>0</truncated>
      <difficult>0</difficult>
      <bndbox>
         <xmin>159.5</xmin>
         <ymin>467.5</ymin>
         <xmax>203.5</xmax>
         <ymax>538.5</ymax>
      </bndbox>
   </object>
</annotation>
