# Supplementary material for: Automatic Detection and Counting of Wheat Spikelet Using Semi-Automatic Labeling and Deep Learning
Source: Front Plant Sci. 2022 May 30;13:872555. doi: 10.3389/fpls.2022.872555 (PMC9189412; doi:10.3389/fpls.2022.872555)
Supplement: Supplementary file 3 [file Data_Sheet_3.zip › 4. Datasets for first model training (section DCNN model training)/training dataset/2051.xml]

<?xml version="1.0" encoding="utf-8"?>
<annotation>
   <folder>Annotation</folder>
   <filename>2051</filename>
   <path>C:\Users\QQ\Desktop\train_water\2051.jpg</path>
   <source>
      <database>UnKnown</database>
   </source>
   <size>
      <width>1800</width>
      <height>3800</height>
      <depth>3</depth>
   </size>
   <segmented>0</segmented>
   <object>
      <name>spikelet</name>
      <pose>Unspecified</pose>
      <truncated>0</truncated>
      <difficult>0</difficult>
      <bndbox>
         <xmin>55.5</xmin>
         <ymin>318.5</ymin>
         <xmax>86.5</xmax>
         <ymax>387.5</ymax>
      </bndbox>
   </object>
   <object>
      <name>spikelet</name>
      <pose>Unspecified</pose>
      <truncated>0</truncated>
      <difficult>0</difficult>
      <bndbox>
         <xmin>65.5</xmin>
         <ymin>260.5</ymin>
         <xmax>136.5</xmax>
         <ymax>339.5</ymax>
      </bndbox>
   </object>
   <object>
      <name>spikelet</name>
      <pose>Unspecified</pose>
      <truncated>0</truncated>
      <difficult>0</difficult>
      <bndbox>
         <xmin>66.5</xmin>
         <ymin>566.5</ymin>
         <xmax>132.5</xmax>
         <ymax>671.5</ymax>
      </bndbox>
   </object>
   <object>
      <name>spikelet</name>
      <pose>Unspecified</pose>
      <truncated>0</truncated>
      <difficult>0</difficult>
      <bndbox>
         <xmin>70.5</xmin>
         <ymin>664.5</ymin>
         <xmax>153.5</xmax>
         <ymax>748.5</ymax>
      </bndbox>
   </object>
   <object>
      <name>spikelet</name>
      <pose>Unspecified</pose>
      <truncated>0</truncated>
      <difficult>0</difficult>
      <bndbox>
         <xmin>85.5</xmin>
         <ymin>453.5</ymin>
         <xmax>136.5</xmax>
         <ymax>528.5</ymax>
      </bndbox>
   </object>
   <object>
      <name>spikelet</name>
      <pose>Unspecified</pose>
      <truncated>0</truncated>
      <difficult>0</difficult>
      <bndbox>
         <xmin>85.5</xmin>
         <ymin>743.5</ymin>
         <xmax>150.5</xmax>
         <ymax>838.5</ymax>
      </bndbox>
   </object>
   <object>
      <name>spikelet</name>
      <pose>Unspecified</pose>
      <truncated>0</truncated>
      <difficult>0</difficult>
      <bndbox>
         <xmin>95.5</xmin>
         <ymin>400.5</ymin>
         <xmax>174.5</xmax>
         <ymax>483.5</ymax>
      </bndbox>
   </object>
   <object>
      <name>spikelet</name>
      <pose>Unspecified</pose>
      <truncated>0</truncated>
      <difficult>0</difficult>
      <bndbox>
         <xmin>97.5</xmin>
         <ymin>856.5</ymin>
         <xmax>148.5</xmax>
         <ymax>928.5</ymax>
      </bndbox>
   </object>
   <object>
      <name>spikelet</name>
      <pose>Unspecified</pose>
      <truncated>0</truncated>
      <difficult>0</difficult>
      <bndbox>
         <xmin>106.5</xmin>
         <ymin>223.5</ymin>
         <xmax>184.5</xmax>
         <ymax>309.5</ymax>
      </bndbox>
   </object>
   <object>
      <name>spikelet</name>
      <pose>Unspecified</pose>
      <truncated>0</truncated>
      <difficult>0</difficult>
      <bndbox>
         <xmin>108.5</xmin>
         <ymin>929.5</ymin>
         <xmax>163.5</xmax>
         <ymax>1021.5</ymax>
      </bndbox>
   </object>
   <object>
      <name>spikelet</name>
      <pose>Unspecified</pose>
      <truncated>0</truncated>
      <difficult>0</difficult>
      <bndbox>
         <xmin>123.5</xmin>
         <ymin>620.5</ymin>
         <xmax>177.5</xmax>
         <ymax>683.5</ymax>
      </bndbox>
   </object>
   <object>
      <name>spikelet</name>
      <pose>Unspecified</pose>
      <truncated>0</truncated>
      <difficult>0</difficult>
      <bndbox>
         <xmin>130.5</xmin>
         <ymin>791.5</ymin>
         <xmax>180.5</xmax>
         <ymax>894.5</ymax>
      </bndbox>
   </object>
</annotation>
