# Supplementary material for: Automatic Detection and Counting of Wheat Spikelet Using Semi-Automatic Labeling and Deep Learning
Source: Front Plant Sci. 2022 May 30;13:872555. doi: 10.3389/fpls.2022.872555 (PMC9189412; doi:10.3389/fpls.2022.872555)
Supplement: Supplementary file 3 [file Data_Sheet_3.zip › 4. Datasets for first model training (section DCNN model training)/training dataset/2054.xml]

<?xml version="1.0" encoding="utf-8"?>
<annotation>
   <folder>Annotation</folder>
   <filename>2054</filename>
   <path>C:\Users\QQ\Desktop\train_water\2054.jpg</path>
   <source>
      <database>UnKnown</database>
   </source>
   <size>
      <width>1800</width>
      <height>3800</height>
      <depth>3</depth>
   </size>
   <segmented>0</segmented>
   <object>
      <name>spikelet</name>
      <pose>Unspecified</pose>
      <truncated>0</truncated>
      <difficult>0</difficult>
      <bndbox>
         <xmin>37.5</xmin>
         <ymin>719.5</ymin>
         <xmax>95.5</xmax>
         <ymax>829.5</ymax>
      </bndbox>
   </object>
   <object>
      <name>spikelet</name>
      <pose>Unspecified</pose>
      <truncated>0</truncated>
      <difficult>0</difficult>
      <bndbox>
         <xmin>39.5</xmin>
         <ymin>623.5</ymin>
         <xmax>76.5</xmax>
         <ymax>682.5</ymax>
      </bndbox>
   </object>
   <object>
      <name>spikelet</name>
      <pose>Unspecified</pose>
      <truncated>0</truncated>
      <difficult>0</difficult>
      <bndbox>
         <xmin>46.5</xmin>
         <ymin>584.5</ymin>
         <xmax>98.5</xmax>
         <ymax>712.5</ymax>
      </bndbox>
   </object>
   <object>
      <name>spikelet</name>
      <pose>Unspecified</pose>
      <truncated>0</truncated>
      <difficult>0</difficult>
      <bndbox>
         <xmin>50.5</xmin>
         <ymin>853.5</ymin>
         <xmax>120.5</xmax>
         <ymax>978.5</ymax>
      </bndbox>
   </object>
   <object>
      <name>spikelet</name>
      <pose>Unspecified</pose>
      <truncated>0</truncated>
      <difficult>0</difficult>
      <bndbox>
         <xmin>63.5</xmin>
         <ymin>774.5</ymin>
         <xmax>127.5</xmax>
         <ymax>878.5</ymax>
      </bndbox>
   </object>
   <object>
      <name>spikelet</name>
      <pose>Unspecified</pose>
      <truncated>0</truncated>
      <difficult>0</difficult>
      <bndbox>
         <xmin>69.5</xmin>
         <ymin>702.5</ymin>
         <xmax>134.5</xmax>
         <ymax>773.5</ymax>
      </bndbox>
   </object>
   <object>
      <name>spikelet</name>
      <pose>Unspecified</pose>
      <truncated>0</truncated>
      <difficult>0</difficult>
      <bndbox>
         <xmin>73.5</xmin>
         <ymin>444.5</ymin>
         <xmax>136.5</xmax>
         <ymax>523.5</ymax>
      </bndbox>
   </object>
   <object>
      <name>spikelet</name>
      <pose>Unspecified</pose>
      <truncated>0</truncated>
      <difficult>0</difficult>
      <bndbox>
         <xmin>73.5</xmin>
         <ymin>549.5</ymin>
         <xmax>123.5</xmax>
         <ymax>625.5</ymax>
      </bndbox>
   </object>
   <object>
      <name>spikelet</name>
      <pose>Unspecified</pose>
      <truncated>0</truncated>
      <difficult>0</difficult>
      <bndbox>
         <xmin>90.5</xmin>
         <ymin>574.5</ymin>
         <xmax>152.5</xmax>
         <ymax>678.5</ymax>
      </bndbox>
   </object>
   <object>
      <name>spikelet</name>
      <pose>Unspecified</pose>
      <truncated>0</truncated>
      <difficult>0</difficult>
      <bndbox>
         <xmin>93.5</xmin>
         <ymin>620.5</ymin>
         <xmax>161.5</xmax>
         <ymax>734.5</ymax>
      </bndbox>
   </object>
   <object>
      <name>spikelet</name>
      <pose>Unspecified</pose>
      <truncated>0</truncated>
      <difficult>0</difficult>
      <bndbox>
         <xmin>114.5</xmin>
         <ymin>505.5</ymin>
         <xmax>168.5</xmax>
         <ymax>577.5</ymax>
      </bndbox>
   </object>
   <object>
      <name>spikelet</name>
      <pose>Unspecified</pose>
      <truncated>0</truncated>
      <difficult>0</difficult>
      <bndbox>
         <xmin>120.5</xmin>
         <ymin>235.5</ymin>
         <xmax>183.5</xmax>
         <ymax>311.5</ymax>
      </bndbox>
   </object>
   <object>
      <name>spikelet</name>
      <pose>Unspecified</pose>
      <truncated>0</truncated>
      <difficult>0</difficult>
      <bndbox>
         <xmin>130.5</xmin>
         <ymin>439.5</ymin>
         <xmax>206.5</xmax>
         <ymax>515.5</ymax>
      </bndbox>
   </object>
   <object>
      <name>spikelet</name>
      <pose>Unspecified</pose>
      <truncated>0</truncated>
      <difficult>0</difficult>
      <bndbox>
         <xmin>133.5</xmin>
         <ymin>106.5</ymin>
         <xmax>191.5</xmax>
         <ymax>229.5</ymax>
      </bndbox>
   </object>
   <object>
      <name>spikelet</name>
      <pose>Unspecified</pose>
      <truncated>0</truncated>
      <difficult>0</difficult>
      <bndbox>
         <xmin>135.5</xmin>
         <ymin>335.5</ymin>
         <xmax>222.5</xmax>
         <ymax>474.5</ymax>
      </bndbox>
   </object>
   <object>
      <name>spikelet</name>
      <pose>Unspecified</pose>
      <truncated>0</truncated>
      <difficult>0</difficult>
      <bndbox>
         <xmin>146.5</xmin>
         <ymin>0.5</ymin>
         <xmax>198.5</xmax>
         <ymax>114.5</ymax>
      </bndbox>
   </object>
   <object>
      <name>spikelet</name>
      <pose>Unspecified</pose>
      <truncated>0</truncated>
      <difficult>0</difficult>
      <bndbox>
         <xmin>150.5</xmin>
         <ymin>271.5</ymin>
         <xmax>217.5</xmax>
         <ymax>373.5</ymax>
      </bndbox>
   </object>
   <object>
      <name>spikelet</name>
      <pose>Unspecified</pose>
      <truncated>0</truncated>
      <difficult>0</difficult>
      <bndbox>
         <xmin>189.5</xmin>
         <ymin>0.5</ymin>
         <xmax>249.5</xmax>
         <ymax>84.5</ymax>
      </bndbox>
   </object>
</annotation>
