# Supplementary material for: Automatic Detection and Counting of Wheat Spikelet Using Semi-Automatic Labeling and Deep Learning
Source: Front Plant Sci. 2022 May 30;13:872555. doi: 10.3389/fpls.2022.872555 (PMC9189412; doi:10.3389/fpls.2022.872555)
Supplement: Supplementary file 3 [file Data_Sheet_3.zip › 4. Datasets for first model training (section DCNN model training)/training dataset/2068.xml]

<?xml version="1.0" encoding="utf-8"?>
<annotation>
   <folder>Annotation</folder>
   <filename>2068</filename>
   <path>C:\Users\QQ\Desktop\train_water\2068.jpg</path>
   <source>
      <database>UnKnown</database>
   </source>
   <size>
      <width>1800</width>
      <height>3800</height>
      <depth>3</depth>
   </size>
   <segmented>0</segmented>
   <object>
      <name>spikelet</name>
      <pose>Unspecified</pose>
      <truncated>0</truncated>
      <difficult>0</difficult>
      <bndbox>
         <xmin>92.5</xmin>
         <ymin>467.5</ymin>
         <xmax>169.5</xmax>
         <ymax>607.5</ymax>
      </bndbox>
   </object>
   <object>
      <name>spikelet</name>
      <pose>Unspecified</pose>
      <truncated>0</truncated>
      <difficult>0</difficult>
      <bndbox>
         <xmin>97.5</xmin>
         <ymin>745.5</ymin>
         <xmax>163.5</xmax>
         <ymax>856.5</ymax>
      </bndbox>
   </object>
   <object>
      <name>spikelet</name>
      <pose>Unspecified</pose>
      <truncated>0</truncated>
      <difficult>0</difficult>
      <bndbox>
         <xmin>101.5</xmin>
         <ymin>429.5</ymin>
         <xmax>160.5</xmax>
         <ymax>499.5</ymax>
      </bndbox>
   </object>
   <object>
      <name>spikelet</name>
      <pose>Unspecified</pose>
      <truncated>0</truncated>
      <difficult>0</difficult>
      <bndbox>
         <xmin>103.5</xmin>
         <ymin>192.5</ymin>
         <xmax>159.5</xmax>
         <ymax>325.5</ymax>
      </bndbox>
   </object>
   <object>
      <name>spikelet</name>
      <pose>Unspecified</pose>
      <truncated>0</truncated>
      <difficult>0</difficult>
      <bndbox>
         <xmin>105.5</xmin>
         <ymin>596.5</ymin>
         <xmax>174.5</xmax>
         <ymax>729.5</ymax>
      </bndbox>
   </object>
   <object>
      <name>spikelet</name>
      <pose>Unspecified</pose>
      <truncated>0</truncated>
      <difficult>0</difficult>
      <bndbox>
         <xmin>110.5</xmin>
         <ymin>321.5</ymin>
         <xmax>170.5</xmax>
         <ymax>433.5</ymax>
      </bndbox>
   </object>
   <object>
      <name>spikelet</name>
      <pose>Unspecified</pose>
      <truncated>0</truncated>
      <difficult>0</difficult>
      <bndbox>
         <xmin>110.5</xmin>
         <ymin>914.5</ymin>
         <xmax>158.5</xmax>
         <ymax>1021.5</ymax>
      </bndbox>
   </object>
   <object>
      <name>spikelet</name>
      <pose>Unspecified</pose>
      <truncated>0</truncated>
      <difficult>0</difficult>
      <bndbox>
         <xmin>111.5</xmin>
         <ymin>852.5</ymin>
         <xmax>164.5</xmax>
         <ymax>928.5</ymax>
      </bndbox>
   </object>
   <object>
      <name>spikelet</name>
      <pose>Unspecified</pose>
      <truncated>0</truncated>
      <difficult>0</difficult>
      <bndbox>
         <xmin>116.5</xmin>
         <ymin>709.5</ymin>
         <xmax>152.5</xmax>
         <ymax>756.5</ymax>
      </bndbox>
   </object>
   <object>
      <name>spikelet</name>
      <pose>Unspecified</pose>
      <truncated>0</truncated>
      <difficult>0</difficult>
      <bndbox>
         <xmin>142.5</xmin>
         <ymin>568.5</ymin>
         <xmax>204.5</xmax>
         <ymax>665.5</ymax>
      </bndbox>
   </object>
   <object>
      <name>spikelet</name>
      <pose>Unspecified</pose>
      <truncated>0</truncated>
      <difficult>0</difficult>
      <bndbox>
         <xmin>144.5</xmin>
         <ymin>274.5</ymin>
         <xmax>207.5</xmax>
         <ymax>352.5</ymax>
      </bndbox>
   </object>
   <object>
      <name>spikelet</name>
      <pose>Unspecified</pose>
      <truncated>0</truncated>
      <difficult>0</difficult>
      <bndbox>
         <xmin>146.5</xmin>
         <ymin>805.5</ymin>
         <xmax>203.5</xmax>
         <ymax>888.5</ymax>
      </bndbox>
   </object>
   <object>
      <name>spikelet</name>
      <pose>Unspecified</pose>
      <truncated>0</truncated>
      <difficult>0</difficult>
      <bndbox>
         <xmin>150.5</xmin>
         <ymin>881.5</ymin>
         <xmax>200.5</xmax>
         <ymax>975.5</ymax>
      </bndbox>
   </object>
   <object>
      <name>spikelet</name>
      <pose>Unspecified</pose>
      <truncated>0</truncated>
      <difficult>0</difficult>
      <bndbox>
         <xmin>169.5</xmin>
         <ymin>507.5</ymin>
         <xmax>212.5</xmax>
         <ymax>570.5</ymax>
      </bndbox>
   </object>
</annotation>
