# Supplementary material for: Automatic Detection and Counting of Wheat Spikelet Using Semi-Automatic Labeling and Deep Learning
Source: Front Plant Sci. 2022 May 30;13:872555. doi: 10.3389/fpls.2022.872555 (PMC9189412; doi:10.3389/fpls.2022.872555)
Supplement: Supplementary file 4 [file Data_Sheet_4.zip]

Archive with 1,611 entries (1,600 files):
- 5. Detection results output by DCNN model (section Dataset optimization)/
- 5. Detection results output by DCNN model (section Dataset optimization)/training dataset/
- 5. Detection results output by DCNN model (section Dataset optimization)/training dataset/Liangxing 99/
- 5. Detection results output by DCNN model (section Dataset optimization)/training dataset/Liangxing 99/3005.jpg
- 5. Detection results output by DCNN model (section Dataset optimization)/training dataset/Liangxing 99/3005.jpgb.txt
- 5. Detection results output by DCNN model (section Dataset optimization)/training dataset/Liangxing 99/3005.jpgs.txt
- 5. Detection results output by DCNN model (section Dataset optimization)/training dataset/Liangxing 99/3005MTL.jpg
- 5. Detection results output by DCNN model (section Dataset optimization)/training dataset/Liangxing 99/3009.jpg
- 5. Detection results output by DCNN model (section Dataset optimization)/training dataset/Liangxing 99/3009.jpgb.txt
- 5. Detection results output by DCNN model (section Dataset optimization)/training dataset/Liangxing 99/3009.jpgs.txt
- 5. Detection results output by DCNN model (section Dataset optimization)/training dataset/Liangxing 99/3009MTL.jpg
- 5. Detection results output by DCNN model (section Dataset optimization)/training dataset/Liangxing 99/3010.jpg
- 5. Detection results output by DCNN model (section Dataset optimization)/training dataset/Liangxing 99/3010.jpgb.txt
- 5. Detection results output by DCNN model (section Dataset optimization)/training dataset/Liangxing 99/3010.jpgs.txt
- 5. Detection results output by DCNN model (section Dataset optimization)/training dataset/Liangxing 99/3010MTL.jpg
- 5. Detection results output by DCNN model (section Dataset optimization)/training dataset/Liangxing 99/3011.jpg
- 5. Detection results output by DCNN model (section Dataset optimization)/training dataset/Liangxing 99/3011.jpgb.txt
- 5. Detection results output by DCNN model (section Dataset optimization)/training dataset/Liangxing 99/3011.jpgs.txt
- 5. Detection results output by DCNN model (section Dataset optimization)/training dataset/Liangxing 99/3011MTL.jpg
- 5. Detection results output by DCNN model (section Dataset optimization)/training dataset/Liangxing 99/3014.jpg
- 5. Detection results output by DCNN model (section Dataset optimization)/training dataset/Liangxing 99/3014.jpgb.txt
- 5. Detection results output by DCNN model (section Dataset optimization)/training dataset/Liangxing 99/3014.jpgs.txt
- 5. Detection results output by DCNN model (section Dataset optimization)/training dataset/Liangxing 99/3014MTL.jpg
- 5. Detection results output by DCNN model (section Dataset optimization)/training dataset/Liangxing 99/3015.jpg
- 5. Detection results output by DCNN model (section Dataset optimization)/training dataset/Liangxing 99/3015.jpgb.txt
- 5. Detection results output by DCNN model (section Dataset optimization)/training dataset/Liangxing 99/3015.jpgs.txt
- 5. Detection results output by DCNN model (section Dataset optimization)/training dataset/Liangxing 99/3015MTL.jpg
- 5. Detection results output by DCNN model (section Dataset optimization)/training dataset/Liangxing 99/3018.jpg
- 5. Detection results output by DCNN model (section Dataset optimization)/training dataset/Liangxing 99/3018.jpgb.txt
- 5. Detection results output by DCNN model (section Dataset optimization)/training dataset/Liangxing 99/3018.jpgs.txt
- 5. Detection results output by DCNN model (section Dataset optimization)/training dataset/Liangxing 99/3018MTL.jpg
- 5. Detection results output by DCNN model (section Dataset optimization)/training dataset/Liangxing 99/3020.jpg
- 5. Detection results output by DCNN model (section Dataset optimization)/training dataset/Liangxing 99/3020.jpgb.txt
- 5. Detection results output by DCNN model (section Dataset optimization)/training dataset/Liangxing 99/3020.jpgs.txt
- 5. Detection results output by DCNN model (section Dataset optimization)/training dataset/Liangxing 99/3020MTL.jpg
- 5. Detection results output by DCNN model (section Dataset optimization)/training dataset/Liangxing 99/3021.jpg
- 5. Detection results output by DCNN model (section Dataset optimization)/training dataset/Liangxing 99/3021.jpgb.txt
- 5. Detection results output by DCNN model (section Dataset optimization)/training dataset/Liangxing 99/3021.jpgs.txt
- 5. Detection results output by DCNN model (section Dataset optimization)/training dataset/Liangxing 99/3021MTL.jpg
- 5. Detection results output by DCNN model (section Dataset optimization)/training dataset/Liangxing 99/3022.jpg
- 5. Detection results output by DCNN model (section Dataset optimization)/training dataset/Liangxing 99/3022.jpgb.txt
- 5. Detection results output by DCNN model (section Dataset optimization)/training dataset/Liangxing 99/3022.jpgs.txt
- 5. Detection results output by DCNN model (section Dataset optimization)/training dataset/Liangxing 99/3022MTL.jpg
- 5. Detection results output by DCNN model (section Dataset optimization)/training dataset/Liangxing 99/3023.jpg
- 5. Detection results output by DCNN model (section Dataset optimization)/training dataset/Liangxing 99/3023.jpgb.txt
- 5. Detection results output by DCNN model (section Dataset optimization)/training dataset/Liangxing 99/3023.jpgs.txt
- 5. Detection results output by DCNN model (section Dataset optimization)/training dataset/Liangxing 99/3023MTL.jpg
- 5. Detection results output by DCNN model (section Dataset optimization)/training dataset/Liangxing 99/3027.jpg
- 5. Detection results output by DCNN model (section Dataset optimization)/training dataset/Liangxing 99/3027.jpgb.txt
- 5. Detection results output by DCNN model (section Dataset optimization)/training dataset/Liangxing 99/3027.jpgs.txt
- 5. Detection results output by DCNN model (section Dataset optimization)/training dataset/Liangxing 99/3027MTL.jpg
- 5. Detection results output by DCNN model (section Dataset optimization)/training dataset/Liangxing 99/3030.jpg
- 5. Detection results output by DCNN model (section Dataset optimization)/training dataset/Liangxing 99/3030.jpgb.txt
- 5. Detection results output by DCNN model (section Dataset optimization)/training dataset/Liangxing 99/3030.jpgs.txt
- 5. Detection results output by DCNN model (section Dataset optimization)/training dataset/Liangxing 99/3030MTL.jpg
- 5. Detection results output by DCNN model (section Dataset optimization)/training dataset/Liangxing 99/3033.jpg
- 5. Detection results output by DCNN model (section Dataset optimization)/training dataset/Liangxing 99/3033.jpgb.txt
- 5. Detection results output by DCNN model (section Dataset optimization)/training dataset/Liangxing 99/3033.jpgs.txt
- 5. Detection results output by DCNN model (section Dataset optimization)/training dataset/Liangxing 99/3033MTL.jpg
- 5. Detection results output by DCNN model (section Dataset optimization)/training dataset/Liangxing 99/3034.jpg
- 5. Detection results output by DCNN model (section Dataset optimization)/training dataset/Liangxing 99/3034.jpgb.txt
- 5. Detection results output by DCNN model (section Dataset optimization)/training dataset/Liangxing 99/3034.jpgs.txt
- 5. Detection results output by DCNN model (section Dataset optimization)/training dataset/Liangxing 99/3034MTL.jpg
- 5. Detection results output by DCNN model (section Dataset optimization)/training dataset/Liangxing 99/3036.jpg
- 5. Detection results output by DCNN model (section Dataset optimization)/training dataset/Liangxing 99/3036.jpgb.txt
- 5. Detection results output by DCNN model (section Dataset optimization)/training dataset/Liangxing 99/3036.jpgs.txt
- 5. Detection results output by DCNN model (section Dataset optimization)/training dataset/Liangxing 99/3036MTL.jpg
- 5. Detection results output by DCNN model (section Dataset optimization)/training dataset/Liangxing 99/3037.jpg
- 5. Detection results output by DCNN model (section Dataset optimization)/training dataset/Liangxing 99/3037.jpgb.txt
- 5. Detection results output by DCNN model (section Dataset optimization)/training dataset/Liangxing 99/3037.jpgs.txt
- 5. Detection results output by DCNN model (section Dataset optimization)/training dataset/Liangxing 99/3037MTL.jpg
- 5. Detection results output by DCNN model (section Dataset optimization)/training dataset/Liangxing 99/3039.jpg
- 5. Detection results output by DCNN model (section Dataset optimization)/training dataset/Liangxing 99/3039.jpgb.txt
- 5. Detection results output by DCNN model (section Dataset optimization)/training dataset/Liangxing 99/3039.jpgs.txt
- 5. Detection results output by DCNN model (section Dataset optimization)/training dataset/Liangxing 99/3039MTL.jpg
- 5. Detection results output by DCNN model (section Dataset optimization)/training dataset/Liangxing 99/3040.jpg
- 5. Detection results output by DCNN model (section Dataset optimization)/training dataset/Liangxing 99/3040.jpgb.txt
- 5. Detection results output by DCNN model (section Dataset optimization)/training dataset/Liangxing 99/3040.jpgs.txt
- 5. Detection results output by DCNN model (section Dataset optimization)/training dataset/Liangxing 99/3040MTL.jpg
- 5. Detection results output by DCNN model (section Dataset optimization)/training dataset/Liangxing 99/3041.jpg
- 5. Detection results output by DCNN model (section Dataset optimization)/training dataset/Liangxing 99/3041.jpgb.txt
- 5. Detection results output by DCNN model (section Dataset optimization)/training dataset/Liangxing 99/3041.jpgs.txt
- 5. Detection results output by DCNN model (section Dataset optimization)/training dataset/Liangxing 99/3041MTL.jpg
- 5. Detection results output by DCNN model (section Dataset optimization)/training dataset/Liangxing 99/3042.jpg
- 5. Detection results output by DCNN model (section Dataset optimization)/training dataset/Liangxing 99/3042.jpgb.txt
- 5. Detection results output by DCNN model (section Dataset optimization)/training dataset/Liangxing 99/3042.jpgs.txt
- 5. Detection results output by DCNN model (section Dataset optimization)/training dataset/Liangxing 99/3042MTL.jpg
- 5. Detection results output by DCNN model (section Dataset optimization)/training dataset/Liangxing 99/3043.jpg
- 5. Detection results output by DCNN model (section Dataset optimization)/training dataset/Liangxing 99/3043.jpgb.txt
- 5. Detection results output by DCNN model (section Dataset optimization)/training dataset/Liangxing 99/3043.jpgs.txt
- 5. Detection results output by DCNN model (section Dataset optimization)/training dataset/Liangxing 99/3043MTL.jpg
- 5. Detection results output by DCNN model (section Dataset optimization)/training dataset/Liangxing 99/3052.jpg
- 5. Detection results output by DCNN model (section Dataset optimization)/training dataset/Liangxing 99/3052.jpgb.txt
- 5. Detection results output by DCNN model (section Dataset optimization)/training dataset/Liangxing 99/3052.jpgs.txt
- 5. Detection results output by DCNN model (section Dataset optimization)/training dataset/Liangxing 99/3052MTL.jpg
- 5. Detection results output by DCNN model (section Dataset optimization)/training dataset/Liangxing 99/3055.jpg
- 5. Detection results output by DCNN model (section Dataset optimization)/training dataset/Liangxing 99/3055.jpgb.txt
- 5. Detection results output by DCNN model (section Dataset optimization)/training dataset/Liangxing 99/3055.jpgs.txt
- 5. Detection results output by DCNN model (section Dataset optimization)/training dataset/Liangxing 99/3055MTL.jpg
- 5. Detection results output by DCNN model (section Dataset optimization)/training dataset/Liangxing 99/3057.jpg
- 5. Detection results output by DCNN model (section Dataset optimization)/training dataset/Liangxing 99/3057.jpgb.txt
- 5. Detection results output by DCNN model (section Dataset optimization)/training dataset/Liangxing 99/3057.jpgs.txt
- 5. Detection results output by DCNN model (section Dataset optimization)/training dataset/Liangxing 99/3057MTL.jpg
- 5. Detection results output by DCNN model (section Dataset optimization)/training dataset/Liangxing 99/3058.jpg
- 5. Detection results output by DCNN model (section Dataset optimization)/training dataset/Liangxing 99/3058.jpgb.txt
- 5. Detection results output by DCNN model (section Dataset optimization)/training dataset/Liangxing 99/3058.jpgs.txt
- 5. Detection results output by DCNN model (section Dataset optimization)/training dataset/Liangxing 99/3058MTL.jpg
- 5. Detection results output by DCNN model (section Dataset optimization)/training dataset/Liangxing 99/3059.jpg
- 5. Detection results output by DCNN model (section Dataset optimization)/training dataset/Liangxing 99/3059.jpgb.txt
- 5. Detection results output by DCNN model (section Dataset optimization)/training dataset/Liangxing 99/3059.jpgs.txt
- 5. Detection results output by DCNN model (section Dataset optimization)/training dataset/Liangxing 99/3059MTL.jpg
- 5. Detection results output by DCNN model (section Dataset optimization)/training dataset/Liangxing 99/3060.jpg
- 5. Detection results output by DCNN model (section Dataset optimization)/training dataset/Liangxing 99/3060.jpgb.txt
- 5. Detection results output by DCNN model (section Dataset optimization)/training dataset/Liangxing 99/3060.jpgs.txt
- 5. Detection results output by DCNN model (section Dataset optimization)/training dataset/Liangxing 99/3060MTL.jpg
- 5. Detection results output by DCNN model (section Dataset optimization)/training dataset/Liangxing 99/3064.jpg
- 5. Detection results output by DCNN model (section Dataset optimization)/training dataset/Liangxing 99/3064.jpgb.txt
- 5. Detection results output by DCNN model (section Dataset optimization)/training dataset/Liangxing 99/3064.jpgs.txt
- 5. Detection results output by DCNN model (section Dataset optimization)/training dataset/Liangxing 99/3064MTL.jpg
- 5. Detection results output by DCNN model (section Dataset optimization)/training dataset/Liangxing 99/3071.jpg
- 5. Detection results output by DCNN model (section Dataset optimization)/training dataset/Liangxing 99/3071.jpgb.txt
- 5. Detection results output by DCNN model (section Dataset optimization)/training dataset/Liangxing 99/3071.jpgs.txt
- 5. Detection results output by DCNN model (section Dataset optimization)/training dataset/Liangxing 99/3071MTL.jpg
- 5. Detection results output by DCNN model (section Dataset optimization)/training dataset/Liangxing 99/3073.jpg
- 5. Detection results output by DCNN model (section Dataset optimization)/training dataset/Liangxing 99/3073.jpgb.txt
- 5. Detection results output by DCNN model (section Dataset optimization)/training dataset/Liangxing 99/3073.jpgs.txt
- 5. Detection results output by DCNN model (section Dataset optimization)/training dataset/Liangxing 99/3073MTL.jpg
- 5. Detection results output by DCNN model (section Dataset optimization)/training dataset/Liangxing 99/3075.jpg
- 5. Detection results output by DCNN model (section Dataset optimization)/training dataset/Liangxing 99/3075.jpgb.txt
- 5. Detection results output by DCNN model (section Dataset optimization)/training dataset/Liangxing 99/3075.jpgs.txt
- 5. Detection results output by DCNN model (section Dataset optimization)/training dataset/Liangxing 99/3075MTL.jpg
- 5. Detection results output by DCNN model (section Dataset optimization)/training dataset/Liangxing 99/3076.jpg
- 5. Detection results output by DCNN model (section Dataset optimization)/training dataset/Liangxing 99/3076.jpgb.txt
- 5. Detection results output by DCNN model (section Dataset optimization)/training dataset/Liangxing 99/3076.jpgs.txt
- 5. Detection results output by DCNN model (section Dataset optimization)/training dataset/Liangxing 99/3076MTL.jpg
- 5. Detection results output by DCNN model (section Dataset optimization)/training dataset/Liangxing 99/3077.jpg
- 5. Detection results output by DCNN model (section Dataset optimization)/training dataset/Liangxing 99/3077.jpgb.txt
- 5. Detection results output by DCNN model (section Dataset optimization)/training dataset/Liangxing 99/3077.jpgs.txt
- 5. Detection results output by DCNN model (section Dataset optimization)/training dataset/Liangxing 99/3077MTL.jpg
- 5. Detection results output by DCNN model (section Dataset optimization)/training dataset/Liangxing 99/3110.jpg
- 5. Detection results output by DCNN model (section Dataset optimization)/training dataset/Liangxing 99/3110.jpgb.txt
- 5. Detection results output by DCNN model (section Dataset optimization)/training dataset/Liangxing 99/3110.jpgs.txt
- 5. Detection results output by DCNN model (section Dataset optimization)/training dataset/Liangxing 99/3110MTL.jpg
- 5. Detection results output by DCNN model (section Dataset optimization)/training dataset/Liangxing 99/3115.jpg
- 5. Detection results output by DCNN model (section Dataset optimization)/training dataset/Liangxing 99/3115.jpgb.txt
- 5. Detection results output by DCNN model (section Dataset optimization)/training dataset/Liangxing 99/3115.jpgs.txt
- 5. Detection results output by DCNN model (section Dataset optimization)/training dataset/Liangxing 99/3115MTL.jpg
- 5. Detection results output by DCNN model (section Dataset optimization)/training dataset/Liangxing 99/3116.jpg
- 5. Detection results output by DCNN model (section Dataset optimization)/training dataset/Liangxing 99/3116.jpgb.txt
- 5. Detection results output by DCNN model (section Dataset optimization)/training dataset/Liangxing 99/3116.jpgs.txt
- 5. Detection results output by DCNN model (section Dataset optimization)/training dataset/Liangxing 99/3116MTL.jpg
- 5. Detection results output by DCNN model (section Dataset optimization)/training dataset/Liangxing 99/3120.jpg
- 5. Detection results output by DCNN model (section Dataset optimization)/training dataset/Liangxing 99/3120.jpgb.txt
- 5. Detection results output by DCNN model (section Dataset optimization)/training dataset/Liangxing 99/3120.jpgs.txt
- 5. Detection results output by DCNN model (section Dataset optimization)/training dataset/Liangxing 99/3120MTL.jpg
- 5. Detection results output by DCNN model (section Dataset optimization)/training dataset/Liangxing 99/3133.jpg
- 5. Detection results output by DCNN model (section Dataset optimization)/training dataset/Liangxing 99/3133.jpgb.txt
- 5. Detection results output by DCNN model (section Dataset optimization)/training dataset/Liangxing 99/3133.jpgs.txt
- 5. Detection results output by DCNN model (section Dataset optimization)/training dataset/Liangxing 99/3133MTL.jpg
- 5. Detection results output by DCNN model (section Dataset optimization)/training dataset/Liangxing 99/3134.jpg
- 5. Detection results output by DCNN model (section Dataset optimization)/training dataset/Liangxing 99/3134.jpgb.txt
- 5. Detection results output by DCNN model (section Dataset optimization)/training dataset/Liangxing 99/3134.jpgs.txt
- 5. Detection results output by DCNN model (section Dataset optimization)/training dataset/Liangxing 99/3134MTL.jpg
- 5. Detection results output by DCNN model (section Dataset optimization)/training dataset/Liangxing 99/3140.jpg
- 5. Detection results output by DCNN model (section Dataset optimization)/training dataset/Liangxing 99/3140.jpgb.txt
- 5. Detection results output by DCNN model (section Dataset optimization)/training dataset/Liangxing 99/3140.jpgs.txt
- 5. Detection results output by DCNN model (section Dataset optimization)/training dataset/Liangxing 99/3140MTL.jpg
- 5. Detection results output by DCNN model (section Dataset optimization)/training dataset/Liangxing 99/3143.jpg
- 5. Detection results output by DCNN model (section Dataset optimization)/training dataset/Liangxing 99/3143.jpgb.txt
- 5. Detection results output by DCNN model (section Dataset optimization)/training dataset/Liangxing 99/3143.jpgs.txt
- 5. Detection results output by DCNN model (section Dataset optimization)/training dataset/Liangxing 99/3143MTL.jpg
- 5. Detection results output by DCNN model (section Dataset optimization)/training dataset/Liangxing 99/3149.jpg
- 5. Detection results output by DCNN model (section Dataset optimization)/training dataset/Liangxing 99/3149.jpgb.txt
- 5. Detection results output by DCNN model (section Dataset optimization)/training dataset/Liangxing 99/3149.jpgs.txt
- 5. Detection results output by DCNN model (section Dataset optimization)/training dataset/Liangxing 99/3149MTL.jpg
- 5. Detection results output by DCNN model (section Dataset optimization)/training dataset/Liangxing 99/3151.jpg
- 5. Detection results output by DCNN model (section Dataset optimization)/training dataset/Liangxing 99/3151.jpgb.txt
- 5. Detection results output by DCNN model (section Dataset optimization)/training dataset/Liangxing 99/3151.jpgs.txt
- 5. Detection results output by DCNN model (section Dataset optimization)/training dataset/Liangxing 99/3151MTL.jpg
- 5. Detection results output by DCNN model (section Dataset optimization)/training dataset/Liangxing 99/3153.jpg
- 5. Detection results output by DCNN model (section Dataset optimization)/training dataset/Liangxing 99/3153.jpgb.txt
- 5. Detection results output by DCNN model (section Dataset optimization)/training dataset/Liangxing 99/3153.jpgs.txt
- 5. Detection results output by DCNN model (section Dataset optimization)/training dataset/Liangxing 99/3153MTL.jpg
- 5. Detection results output by DCNN model (section Dataset optimization)/training dataset/Liangxing 99/3157.jpg
- 5. Detection results output by DCNN model (section Dataset optimization)/training dataset/Liangxing 99/3157.jpgb.txt
- 5. Detection results output by DCNN model (section Dataset optimization)/training dataset/Liangxing 99/3157.jpgs.txt
- 5. Detection results output by DCNN model (section Dataset optimization)/training dataset/Liangxing 99/3157MTL.jpg
- 5. Detection results output by DCNN model (section Dataset optimization)/training dataset/Liangxing 99/3166.jpg
- 5. Detection results output by DCNN model (section Dataset optimization)/training dataset/Liangxing 99/3166.jpgb.txt
- 5. Detection results output by DCNN model (section Dataset optimization)/training dataset/Liangxing 99/3166.jpgs.txt
- 5. Detection results output by DCNN model (section Dataset optimization)/training dataset/Liangxing 99/3166MTL.jpg
- 5. Detection results output by DCNN model (section Dataset optimization)/training dataset/Liangxing 99/3170.jpg
- 5. Detection results output by DCNN model (section Dataset optimization)/training dataset/Liangxing 99/3170.jpgb.txt
- 5. Detection results output by DCNN model (section Dataset optimization)/training dataset/Liangxing 99/3170.jpgs.txt
- 5. Detection results output by DCNN model (section Dataset optimization)/training dataset/Liangxing 99/3170MTL.jpg
- 5. Detection results output by DCNN model (section Dataset optimization)/training dataset/Liangxing 99/3174.jpg
- 5. Detection results output by DCNN model (section Dataset optimization)/training dataset/Liangxing 99/3174.jpgb.txt
- 5. Detection results output by DCNN model (section Dataset optimization)/training dataset/Liangxing 99/3174.jpgs.txt
- 5. Detection results output by DCNN model (section Dataset optimization)/training dataset/Liangxing 99/3174MTL.jpg
- 5. Detection results output by DCNN model (section Dataset optimization)/training dataset/Liangxing 99/3175.jpg
- 5. Detection results output by DCNN model (section Dataset optimization)/training dataset/Liangxing 99/3175.jpgb.txt
- 5. Detection results output by DCNN model (section Dataset optimization)/training dataset/Liangxing 99/3175.jpgs.txt
- 5. Detection results output by DCNN model (section Dataset optimization)/training dataset/Liangxing 99/3175MTL.jpg
- 5. Detection results output by DCNN model (section Dataset optimization)/training dataset/Liangxing 99/3176.jpg
- 5. Detection results output by DCNN model (section Dataset optimization)/training dataset/Liangxing 99/3176.jpgb.txt
- 5. Detection results output by DCNN model (section Dataset optimization)/training dataset/Liangxing 99/3176.jpgs.txt
- 5. Detection results output by DCNN model (section Dataset optimization)/training dataset/Liangxing 99/3176MTL.jpg
- 5. Detection results output by DCNN model (section Dataset optimization)/training dataset/Liangxing 99/3182.jpg
- 5. Detection results output by DCNN model (section Dataset optimization)/training dataset/Liangxing 99/3182.jpgb.txt
- 5. Detection results output by DCNN model (section Dataset optimization)/training dataset/Liangxing 99/3182.jpgs.txt
- 5. Detection results output by DCNN model (section Dataset optimization)/training dataset/Liangxing 99/3182MTL.jpg
- 5. Detection results output by DCNN model (section Dataset optimization)/training dataset/Liangxing 99/3184.jpg
- 5. Detection results output by DCNN model (section Dataset optimization)/training dataset/Liangxing 99/3184.jpgb.txt
- 5. Detection results output by DCNN model (section Dataset optimization)/training dataset/Liangxing 99/3184.jpgs.txt
- 5. Detection results output by DCNN model (section Dataset optimization)/training dataset/Liangxing 99/3184MTL.jpg
- 5. Detection results output by DCNN model (section Dataset optimization)/training dataset/Liangxing 99/3185.jpg
- 5. Detection results output by DCNN model (section Dataset optimization)/training dataset/Liangxing 99/3185.jpgb.txt
- 5. Detection results output by DCNN model (section Dataset optimization)/training dataset/Liangxing 99/3185.jpgs.txt
- 5. Detection results output by DCNN model (section Dataset optimization)/training dataset/Liangxing 99/3185MTL.jpg
- 5. Detection results output by DCNN model (section Dataset optimization)/training dataset/Liangxing 99/3188.jpg
- 5. Detection results output by DCNN model (section Dataset optimization)/training dataset/Liangxing 99/3188.jpgb.txt
- 5. Detection results output by DCNN model (section Dataset optimization)/training dataset/Liangxing 99/3188.jpgs.txt
- 5. Detection results output by DCNN model (section Dataset optimization)/training dataset/Liangxing 99/3188MTL.jpg
- 5. Detection results output by DCNN model (section Dataset optimization)/training dataset/Liangxing 99/3189.jpg
- 5. Detection results output by DCNN model (section Dataset optimization)/training dataset/Liangxing 99/3189.jpgb.txt
- 5. Detection results output by DCNN model (section Dataset optimization)/training dataset/Liangxing 99/3189.jpgs.txt
- 5. Detection results output by DCNN model (section Dataset optimization)/training dataset/Liangxing 99/3189MTL.jpg
- 5. Detection results output by DCNN model (section Dataset optimization)/training dataset/Liangxing 99/3190.jpg
- 5. Detection results output by DCNN model (section Dataset optimization)/training dataset/Liangxing 99/3190.jpgb.txt
- 5. Detection results output by DCNN model (section Dataset optimization)/training dataset/Liangxing 99/3190.jpgs.txt
- 5. Detection results output by DCNN model (section Dataset optimization)/training dataset/Liangxing 99/3190MTL.jpg
- 5. Detection results output by DCNN model (section Dataset optimization)/training dataset/Liangxing 99/3193.jpg
- 5. Detection results output by DCNN model (section Dataset optimization)/training dataset/Liangxing 99/3193.jpgb.txt
- 5. Detection results output by DCNN model (section Dataset optimization)/training dataset/Liangxing 99/3193.jpgs.txt
- 5. Detection results output by DCNN model (section Dataset optimization)/training dataset/Liangxing 99/3193MTL.jpg
- 5. Detection results output by DCNN model (section Dataset optimization)/training dataset/Liangxing 99/3195.jpg
- 5. Detection results output by DCNN model (section Dataset optimization)/training dataset/Liangxing 99/3195.jpgb.txt
- 5. Detection results output by DCNN model (section Dataset optimization)/training dataset/Liangxing 99/3195.jpgs.txt
- 5. Detection results output by DCNN model (section Dataset optimization)/training dataset/Liangxing 99/3195MTL.jpg
- 5. Detection results output by DCNN model (section Dataset optimization)/training dataset/Liangxing 99/3204.jpg
- 5. Detection results output by DCNN model (section Dataset optimization)/training dataset/Liangxing 99/3204.jpgb.txt
- 5. Detection results output by DCNN model (section Dataset optimization)/training dataset/Liangxing 99/3204.jpgs.txt
- 5. Detection results output by DCNN model (section Dataset optimization)/training dataset/Liangxing 99/3204MTL.jpg
- 5. Detection results output by DCNN model (section Dataset optimization)/training dataset/Liangxing 99/3205.jpg
- 5. Detection results output by DCNN model (section Dataset optimization)/training dataset/Liangxing 99/3205.jpgb.txt
- 5. Detection results output by DCNN model (section Dataset optimization)/training dataset/Liangxing 99/3205.jpgs.txt
- 5. Detection results output by DCNN model (section Dataset optimization)/training dataset/Liangxing 99/3205MTL.jpg
- 5. Detection results output by DCNN model (section Dataset optimization)/training dataset/Liangxing 99/3206.jpg
- 5. Detection results output by DCNN model (section Dataset optimization)/training dataset/Liangxing 99/3206.jpgb.txt
- 5. Detection results output by DCNN model (section Dataset optimization)/training dataset/Liangxing 99/3206.jpgs.txt
- 5. Detection results output by DCNN model (section Dataset optimization)/training dataset/Liangxing 99/3206MTL.jpg
- 5. Detection results output by DCNN model (section Dataset optimization)/training dataset/Liangxing 99/3209.jpg
- 5. Detection results output by DCNN model (section Dataset optimization)/training dataset/Liangxing 99/3209.jpgb.txt
- 5. Detection results output by DCNN model (section Dataset optimization)/training dataset/Liangxing 99/3209.jpgs.txt
- 5. Detection results output by DCNN model (section Dataset optimization)/training dataset/Liangxing 99/3209MTL.jpg
- 5. Detection results output by DCNN model (section Dataset optimization)/training dataset/Liangxing 99/3217.jpg
- 5. Detection results output by DCNN model (section Dataset optimization)/training dataset/Liangxing 99/3217.jpgb.txt
- 5. Detection results output by DCNN model (section Dataset optimization)/training dataset/Liangxing 99/3217.jpgs.txt
- 5. Detection results output by DCNN model (section Dataset optimization)/training dataset/Liangxing 99/3217MTL.jpg
- 5. Detection results output by DCNN model (section Dataset optimization)/training dataset/Liangxing 99/3219.jpg
- 5. Detection results output by DCNN model (section Dataset optimization)/training dataset/Liangxing 99/3219.jpgb.txt
- 5. Detection results output by DCNN model (section Dataset optimization)/training dataset/Liangxing 99/3219.jpgs.txt
- 5. Detection results output by DCNN model (section Dataset optimization)/training dataset/Liangxing 99/3219MTL.jpg
- 5. Detection results output by DCNN model (section Dataset optimization)/training dataset/Liangxing 99/3223.jpg
- 5. Detection results output by DCNN model (section Dataset optimization)/training dataset/Liangxing 99/3223.jpgb.txt
- 5. Detection results output by DCNN model (section Dataset optimization)/training dataset/Liangxing 99/3223.jpgs.txt
- 5. Detection results output by DCNN model (section Dataset optimization)/training dataset/Liangxing 99/3223MTL.jpg
- 5. Detection results output by DCNN model (section Dataset optimization)/training dataset/Liangxing 99/3225.jpg
- 5. Detection results output by DCNN model (section Dataset optimization)/training dataset/Liangxing 99/3225.jpgb.txt
- 5. Detection results output by DCNN model (section Dataset optimization)/training dataset/Liangxing 99/3225.jpgs.txt
- 5. Detection results output by DCNN model (section Dataset optimization)/training dataset/Liangxing 99/3225MTL.jpg
- 5. Detection results output by DCNN model (section Dataset optimization)/training dataset/Liangxing 99/3227.jpg
- 5. Detection results output by DCNN model (section Dataset optimization)/training dataset/Liangxing 99/3227.jpgb.txt
- 5. Detection results output by DCNN model (section Dataset optimization)/training dataset/Liangxing 99/3227.jpgs.txt
- 5. Detection results output by DCNN model (section Dataset optimization)/training dataset/Liangxing 99/3227MTL.jpg
- 5. Detection results output by DCNN model (section Dataset optimization)/training dataset/Liangxing 99/3230.jpg
- 5. Detection results output by DCNN model (section Dataset optimization)/training dataset/Liangxing 99/3230.jpgb.txt
- 5. Detection results output by DCNN model (section Dataset optimization)/training dataset/Liangxing 99/3230.jpgs.txt
- 5. Detection results output by DCNN model (section Dataset optimization)/training dataset/Liangxing 99/3230MTL.jpg
- 5. Detection results output by DCNN model (section Dataset optimization)/training dataset/Liangxing 99/3233.jpg
- 5. Detection results output by DCNN model (section Dataset optimization)/training dataset/Liangxing 99/3233.jpgb.txt
- 5. Detection results output by DCNN model (section Dataset optimization)/training dataset/Liangxing 99/3233.jpgs.txt
- 5. Detection results output by DCNN model (section Dataset optimization)/training dataset/Liangxing 99/3233MTL.jpg
- 5. Detection results output by DCNN model (section Dataset optimization)/training dataset/Liangxing 99/3235.jpg
- 5. Detection results output by DCNN model (section Dataset optimization)/training dataset/Liangxing 99/3235.jpgb.txt
- 5. Detection results output by DCNN model (section Dataset optimization)/training dataset/Liangxing 99/3235.jpgs.txt
- 5. Detection results output by DCNN model (section Dataset optimization)/training dataset/Liangxing 99/3235MTL.jpg
- 5. Detection results output by DCNN model (section Dataset optimization)/training dataset/Liangxing 99/3238.jpg
- 5. Detection results output by DCNN model (section Dataset optimization)/training dataset/Liangxing 99/3238.jpgb.txt
- 5. Detection results output by DCNN model (section Dataset optimization)/training dataset/Liangxing 99/3238.jpgs.txt
- 5. Detection results output by DCNN model (section Dataset optimization)/training dataset/Liangxing 99/3238MTL.jpg
- 5. Detection results output by DCNN model (section Dataset optimization)/training dataset/Liangxing 99/3241.jpg
- 5. Detection results output by DCNN model (section Dataset optimization)/training dataset/Liangxing 99/3241.jpgb.txt
- 5. Detection results output by DCNN model (section Dataset optimization)/training dataset/Liangxing 99/3241.jpgs.txt
- 5. Detection results output by DCNN model (section Dataset optimization)/training dataset/Liangxing 99/3241MTL.jpg
- 5. Detection results output by DCNN model (section Dataset optimization)/training dataset/Liangxing 99/3242.jpg
- 5. Detection results output by DCNN model (section Dataset optimization)/training dataset/Liangxing 99/3242.jpgb.txt
- 5. Detection results output by DCNN model (section Dataset optimization)/training dataset/Liangxing 99/3242.jpgs.txt
- 5. Detection results output by DCNN model (section Dataset optimization)/training dataset/Liangxing 99/3242MTL.jpg
- 5. Detection results output by DCNN model (section Dataset optimization)/training dataset/Liangxing 99/3247.jpg
[truncated: 1,311 more entries]
