# Supplementary material for: Automatic Detection and Counting of Wheat Spikelet Using Semi-Automatic Labeling and Deep Learning
Source: Front Plant Sci. 2022 May 30;13:872555. doi: 10.3389/fpls.2022.872555 (PMC9189412; doi:10.3389/fpls.2022.872555)
Supplement: Supplementary file 5 [file Data_Sheet_5.zip]

Archive with 803 entries (800 files):
- 6. Datasets for second model training (section Spikelet detection and counting)/
- 6. Datasets for second model training (section Spikelet detection and counting)/training dataset/
- 6. Datasets for second model training (section Spikelet detection and counting)/training dataset/1003.jpg
- 6. Datasets for second model training (section Spikelet detection and counting)/training dataset/1003.xml
- 6. Datasets for second model training (section Spikelet detection and counting)/training dataset/1005.jpg
- 6. Datasets for second model training (section Spikelet detection and counting)/training dataset/1005.xml
- 6. Datasets for second model training (section Spikelet detection and counting)/training dataset/1006.jpg
- 6. Datasets for second model training (section Spikelet detection and counting)/training dataset/1006.xml
- 6. Datasets for second model training (section Spikelet detection and counting)/training dataset/1009.jpg
- 6. Datasets for second model training (section Spikelet detection and counting)/training dataset/1009.xml
- 6. Datasets for second model training (section Spikelet detection and counting)/training dataset/1014.jpg
- 6. Datasets for second model training (section Spikelet detection and counting)/training dataset/1014.xml
- 6. Datasets for second model training (section Spikelet detection and counting)/training dataset/1015.jpg
- 6. Datasets for second model training (section Spikelet detection and counting)/training dataset/1015.xml
- 6. Datasets for second model training (section Spikelet detection and counting)/training dataset/1016.jpg
- 6. Datasets for second model training (section Spikelet detection and counting)/training dataset/1016.xml
- 6. Datasets for second model training (section Spikelet detection and counting)/training dataset/1017.jpg
- 6. Datasets for second model training (section Spikelet detection and counting)/training dataset/1017.xml
- 6. Datasets for second model training (section Spikelet detection and counting)/training dataset/1018.jpg
- 6. Datasets for second model training (section Spikelet detection and counting)/training dataset/1018.xml
- 6. Datasets for second model training (section Spikelet detection and counting)/training dataset/1021.jpg
- 6. Datasets for second model training (section Spikelet detection and counting)/training dataset/1021.xml
- 6. Datasets for second model training (section Spikelet detection and counting)/training dataset/1027.jpg
- 6. Datasets for second model training (section Spikelet detection and counting)/training dataset/1027.xml
- 6. Datasets for second model training (section Spikelet detection and counting)/training dataset/1033.jpg
- 6. Datasets for second model training (section Spikelet detection and counting)/training dataset/1033.xml
- 6. Datasets for second model training (section Spikelet detection and counting)/training dataset/1036.jpg
- 6. Datasets for second model training (section Spikelet detection and counting)/training dataset/1036.xml
- 6. Datasets for second model training (section Spikelet detection and counting)/training dataset/1037.jpg
- 6. Datasets for second model training (section Spikelet detection and counting)/training dataset/1037.xml
- 6. Datasets for second model training (section Spikelet detection and counting)/training dataset/1040.jpg
- 6. Datasets for second model training (section Spikelet detection and counting)/training dataset/1040.xml
- 6. Datasets for second model training (section Spikelet detection and counting)/training dataset/1043.jpg
- 6. Datasets for second model training (section Spikelet detection and counting)/training dataset/1043.xml
- 6. Datasets for second model training (section Spikelet detection and counting)/training dataset/1048.jpg
- 6. Datasets for second model training (section Spikelet detection and counting)/training dataset/1048.xml
- 6. Datasets for second model training (section Spikelet detection and counting)/training dataset/1050.jpg
- 6. Datasets for second model training (section Spikelet detection and counting)/training dataset/1050.xml
- 6. Datasets for second model training (section Spikelet detection and counting)/training dataset/1051.jpg
- 6. Datasets for second model training (section Spikelet detection and counting)/training dataset/1051.xml
- 6. Datasets for second model training (section Spikelet detection and counting)/training dataset/1052.jpg
- 6. Datasets for second model training (section Spikelet detection and counting)/training dataset/1052.xml
- 6. Datasets for second model training (section Spikelet detection and counting)/training dataset/1053.jpg
- 6. Datasets for second model training (section Spikelet detection and counting)/training dataset/1053.xml
- 6. Datasets for second model training (section Spikelet detection and counting)/training dataset/1054.jpg
- 6. Datasets for second model training (section Spikelet detection and counting)/training dataset/1054.xml
- 6. Datasets for second model training (section Spikelet detection and counting)/training dataset/1055.jpg
- 6. Datasets for second model training (section Spikelet detection and counting)/training dataset/1055.xml
- 6. Datasets for second model training (section Spikelet detection and counting)/training dataset/1056.jpg
- 6. Datasets for second model training (section Spikelet detection and counting)/training dataset/1056.xml
- 6. Datasets for second model training (section Spikelet detection and counting)/training dataset/1057.jpg
- 6. Datasets for second model training (section Spikelet detection and counting)/training dataset/1057.xml
- 6. Datasets for second model training (section Spikelet detection and counting)/training dataset/1058.jpg
- 6. Datasets for second model training (section Spikelet detection and counting)/training dataset/1058.xml
- 6. Datasets for second model training (section Spikelet detection and counting)/training dataset/1062.jpg
- 6. Datasets for second model training (section Spikelet detection and counting)/training dataset/1062.xml
- 6. Datasets for second model training (section Spikelet detection and counting)/training dataset/1063.jpg
- 6. Datasets for second model training (section Spikelet detection and counting)/training dataset/1063.xml
- 6. Datasets for second model training (section Spikelet detection and counting)/training dataset/1064.jpg
- 6. Datasets for second model training (section Spikelet detection and counting)/training dataset/1064.xml
- 6. Datasets for second model training (section Spikelet detection and counting)/training dataset/1065.jpg
- 6. Datasets for second model training (section Spikelet detection and counting)/training dataset/1065.xml
- 6. Datasets for second model training (section Spikelet detection and counting)/training dataset/1066.jpg
- 6. Datasets for second model training (section Spikelet detection and counting)/training dataset/1066.xml
- 6. Datasets for second model training (section Spikelet detection and counting)/training dataset/1068.jpg
- 6. Datasets for second model training (section Spikelet detection and counting)/training dataset/1068.xml
- 6. Datasets for second model training (section Spikelet detection and counting)/training dataset/1071.jpg
- 6. Datasets for second model training (section Spikelet detection and counting)/training dataset/1071.xml
- 6. Datasets for second model training (section Spikelet detection and counting)/training dataset/1072.jpg
- 6. Datasets for second model training (section Spikelet detection and counting)/training dataset/1072.xml
- 6. Datasets for second model training (section Spikelet detection and counting)/training dataset/1137.jpg
- 6. Datasets for second model training (section Spikelet detection and counting)/training dataset/1137.xml
- 6. Datasets for second model training (section Spikelet detection and counting)/training dataset/1139.jpg
- 6. Datasets for second model training (section Spikelet detection and counting)/training dataset/1139.xml
- 6. Datasets for second model training (section Spikelet detection and counting)/training dataset/1141.jpg
- 6. Datasets for second model training (section Spikelet detection and counting)/training dataset/1141.xml
- 6. Datasets for second model training (section Spikelet detection and counting)/training dataset/1142.jpg
- 6. Datasets for second model training (section Spikelet detection and counting)/training dataset/1142.xml
- 6. Datasets for second model training (section Spikelet detection and counting)/training dataset/1147.jpg
- 6. Datasets for second model training (section Spikelet detection and counting)/training dataset/1147.xml
- 6. Datasets for second model training (section Spikelet detection and counting)/training dataset/1153.jpg
- 6. Datasets for second model training (section Spikelet detection and counting)/training dataset/1153.xml
- 6. Datasets for second model training (section Spikelet detection and counting)/training dataset/1156.jpg
- 6. Datasets for second model training (section Spikelet detection and counting)/training dataset/1156.xml
- 6. Datasets for second model training (section Spikelet detection and counting)/training dataset/1160.jpg
- 6. Datasets for second model training (section Spikelet detection and counting)/training dataset/1160.xml
- 6. Datasets for second model training (section Spikelet detection and counting)/training dataset/1164.jpg
- 6. Datasets for second model training (section Spikelet detection and counting)/training dataset/1164.xml
- 6. Datasets for second model training (section Spikelet detection and counting)/training dataset/1169.jpg
- 6. Datasets for second model training (section Spikelet detection and counting)/training dataset/1169.xml
- 6. Datasets for second model training (section Spikelet detection and counting)/training dataset/1170.jpg
- 6. Datasets for second model training (section Spikelet detection and counting)/training dataset/1170.xml
- 6. Datasets for second model training (section Spikelet detection and counting)/training dataset/1172.jpg
- 6. Datasets for second model training (section Spikelet detection and counting)/training dataset/1172.xml
- 6. Datasets for second model training (section Spikelet detection and counting)/training dataset/1173.jpg
- 6. Datasets for second model training (section Spikelet detection and counting)/training dataset/1173.xml
- 6. Datasets for second model training (section Spikelet detection and counting)/training dataset/1181.jpg
- 6. Datasets for second model training (section Spikelet detection and counting)/training dataset/1181.xml
- 6. Datasets for second model training (section Spikelet detection and counting)/training dataset/1188.jpg
- 6. Datasets for second model training (section Spikelet detection and counting)/training dataset/1188.xml
- 6. Datasets for second model training (section Spikelet detection and counting)/training dataset/1194.jpg
- 6. Datasets for second model training (section Spikelet detection and counting)/training dataset/1194.xml
- 6. Datasets for second model training (section Spikelet detection and counting)/training dataset/1195.jpg
- 6. Datasets for second model training (section Spikelet detection and counting)/training dataset/1195.xml
- 6. Datasets for second model training (section Spikelet detection and counting)/training dataset/1197.jpg
- 6. Datasets for second model training (section Spikelet detection and counting)/training dataset/1197.xml
- 6. Datasets for second model training (section Spikelet detection and counting)/training dataset/1201.jpg
- 6. Datasets for second model training (section Spikelet detection and counting)/training dataset/1201.xml
- 6. Datasets for second model training (section Spikelet detection and counting)/training dataset/1205.jpg
- 6. Datasets for second model training (section Spikelet detection and counting)/training dataset/1205.xml
- 6. Datasets for second model training (section Spikelet detection and counting)/training dataset/1207.jpg
- 6. Datasets for second model training (section Spikelet detection and counting)/training dataset/1207.xml
- 6. Datasets for second model training (section Spikelet detection and counting)/training dataset/1210.jpg
- 6. Datasets for second model training (section Spikelet detection and counting)/training dataset/1210.xml
- 6. Datasets for second model training (section Spikelet detection and counting)/training dataset/1214.jpg
- 6. Datasets for second model training (section Spikelet detection and counting)/training dataset/1214.xml
- 6. Datasets for second model training (section Spikelet detection and counting)/training dataset/1287.jpg
- 6. Datasets for second model training (section Spikelet detection and counting)/training dataset/1287.xml
- 6. Datasets for second model training (section Spikelet detection and counting)/training dataset/1288.jpg
- 6. Datasets for second model training (section Spikelet detection and counting)/training dataset/1288.xml
- 6. Datasets for second model training (section Spikelet detection and counting)/training dataset/1301.jpg
- 6. Datasets for second model training (section Spikelet detection and counting)/training dataset/1301.xml
- 6. Datasets for second model training (section Spikelet detection and counting)/training dataset/1303.jpg
- 6. Datasets for second model training (section Spikelet detection and counting)/training dataset/1303.xml
- 6. Datasets for second model training (section Spikelet detection and counting)/training dataset/1310.jpg
- 6. Datasets for second model training (section Spikelet detection and counting)/training dataset/1310.xml
- 6. Datasets for second model training (section Spikelet detection and counting)/training dataset/1311.jpg
- 6. Datasets for second model training (section Spikelet detection and counting)/training dataset/1311.xml
- 6. Datasets for second model training (section Spikelet detection and counting)/training dataset/1316.jpg
- 6. Datasets for second model training (section Spikelet detection and counting)/training dataset/1316.xml
- 6. Datasets for second model training (section Spikelet detection and counting)/training dataset/1317.jpg
- 6. Datasets for second model training (section Spikelet detection and counting)/training dataset/1317.xml
- 6. Datasets for second model training (section Spikelet detection and counting)/training dataset/1323.jpg
- 6. Datasets for second model training (section Spikelet detection and counting)/training dataset/1323.xml
- 6. Datasets for second model training (section Spikelet detection and counting)/training dataset/1376.jpg
- 6. Datasets for second model training (section Spikelet detection and counting)/training dataset/1376.xml
- 6. Datasets for second model training (section Spikelet detection and counting)/training dataset/1384.jpg
- 6. Datasets for second model training (section Spikelet detection and counting)/training dataset/1384.xml
- 6. Datasets for second model training (section Spikelet detection and counting)/training dataset/1385.jpg
- 6. Datasets for second model training (section Spikelet detection and counting)/training dataset/1385.xml
- 6. Datasets for second model training (section Spikelet detection and counting)/training dataset/1387.jpg
- 6. Datasets for second model training (section Spikelet detection and counting)/training dataset/1387.xml
- 6. Datasets for second model training (section Spikelet detection and counting)/training dataset/1391.jpg
- 6. Datasets for second model training (section Spikelet detection and counting)/training dataset/1391.xml
- 6. Datasets for second model training (section Spikelet detection and counting)/training dataset/1393.jpg
- 6. Datasets for second model training (section Spikelet detection and counting)/training dataset/1393.xml
- 6. Datasets for second model training (section Spikelet detection and counting)/training dataset/1395.jpg
- 6. Datasets for second model training (section Spikelet detection and counting)/training dataset/1395.xml
- 6. Datasets for second model training (section Spikelet detection and counting)/training dataset/1397.jpg
- 6. Datasets for second model training (section Spikelet detection and counting)/training dataset/1397.xml
- 6. Datasets for second model training (section Spikelet detection and counting)/training dataset/1398.jpg
- 6. Datasets for second model training (section Spikelet detection and counting)/training dataset/1398.xml
- 6. Datasets for second model training (section Spikelet detection and counting)/training dataset/1400.jpg
- 6. Datasets for second model training (section Spikelet detection and counting)/training dataset/1400.xml
- 6. Datasets for second model training (section Spikelet detection and counting)/training dataset/1409.jpg
- 6. Datasets for second model training (section Spikelet detection and counting)/training dataset/1409.xml
- 6. Datasets for second model training (section Spikelet detection and counting)/training dataset/1411.jpg
- 6. Datasets for second model training (section Spikelet detection and counting)/training dataset/1411.xml
- 6. Datasets for second model training (section Spikelet detection and counting)/training dataset/1418.jpg
- 6. Datasets for second model training (section Spikelet detection and counting)/training dataset/1418.xml
- 6. Datasets for second model training (section Spikelet detection and counting)/training dataset/1420.jpg
- 6. Datasets for second model training (section Spikelet detection and counting)/training dataset/1420.xml
- 6. Datasets for second model training (section Spikelet detection and counting)/training dataset/2003.jpg
- 6. Datasets for second model training (section Spikelet detection and counting)/training dataset/2003.xml
- 6. Datasets for second model training (section Spikelet detection and counting)/training dataset/2004.jpg
- 6. Datasets for second model training (section Spikelet detection and counting)/training dataset/2004.xml
- 6. Datasets for second model training (section Spikelet detection and counting)/training dataset/2006.jpg
- 6. Datasets for second model training (section Spikelet detection and counting)/training dataset/2006.xml
- 6. Datasets for second model training (section Spikelet detection and counting)/training dataset/2012.jpg
- 6. Datasets for second model training (section Spikelet detection and counting)/training dataset/2012.xml
- 6. Datasets for second model training (section Spikelet detection and counting)/training dataset/2014.jpg
- 6. Datasets for second model training (section Spikelet detection and counting)/training dataset/2014.xml
- 6. Datasets for second model training (section Spikelet detection and counting)/training dataset/2015.jpg
- 6. Datasets for second model training (section Spikelet detection and counting)/training dataset/2015.xml
- 6. Datasets for second model training (section Spikelet detection and counting)/training dataset/2016.jpg
- 6. Datasets for second model training (section Spikelet detection and counting)/training dataset/2016.xml
- 6. Datasets for second model training (section Spikelet detection and counting)/training dataset/2019.jpg
- 6. Datasets for second model training (section Spikelet detection and counting)/training dataset/2019.xml
- 6. Datasets for second model training (section Spikelet detection and counting)/training dataset/2021.jpg
- 6. Datasets for second model training (section Spikelet detection and counting)/training dataset/2021.xml
- 6. Datasets for second model training (section Spikelet detection and counting)/training dataset/2023.jpg
- 6. Datasets for second model training (section Spikelet detection and counting)/training dataset/2023.xml
- 6. Datasets for second model training (section Spikelet detection and counting)/training dataset/2029.jpg
- 6. Datasets for second model training (section Spikelet detection and counting)/training dataset/2029.xml
- 6. Datasets for second model training (section Spikelet detection and counting)/training dataset/2032.jpg
- 6. Datasets for second model training (section Spikelet detection and counting)/training dataset/2032.xml
- 6. Datasets for second model training (section Spikelet detection and counting)/training dataset/2034.jpg
- 6. Datasets for second model training (section Spikelet detection and counting)/training dataset/2034.xml
- 6. Datasets for second model training (section Spikelet detection and counting)/training dataset/2036.jpg
- 6. Datasets for second model training (section Spikelet detection and counting)/training dataset/2036.xml
- 6. Datasets for second model training (section Spikelet detection and counting)/training dataset/2051.jpg
- 6. Datasets for second model training (section Spikelet detection and counting)/training dataset/2051.xml
- 6. Datasets for second model training (section Spikelet detection and counting)/training dataset/2054.jpg
- 6. Datasets for second model training (section Spikelet detection and counting)/training dataset/2054.xml
- 6. Datasets for second model training (section Spikelet detection and counting)/training dataset/2065.jpg
- 6. Datasets for second model training (section Spikelet detection and counting)/training dataset/2065.xml
- 6. Datasets for second model training (section Spikelet detection and counting)/training dataset/2068.jpg
- 6. Datasets for second model training (section Spikelet detection and counting)/training dataset/2068.xml
- 6. Datasets for second model training (section Spikelet detection and counting)/training dataset/2070.jpg
- 6. Datasets for second model training (section Spikelet detection and counting)/training dataset/2070.xml
- 6. Datasets for second model training (section Spikelet detection and counting)/training dataset/2079.jpg
- 6. Datasets for second model training (section Spikelet detection and counting)/training dataset/2079.xml
- 6. Datasets for second model training (section Spikelet detection and counting)/training dataset/2080.jpg
- 6. Datasets for second model training (section Spikelet detection and counting)/training dataset/2080.xml
- 6. Datasets for second model training (section Spikelet detection and counting)/training dataset/2146.jpg
- 6. Datasets for second model training (section Spikelet detection and counting)/training dataset/2146.xml
- 6. Datasets for second model training (section Spikelet detection and counting)/training dataset/2147.jpg
- 6. Datasets for second model training (section Spikelet detection and counting)/training dataset/2147.xml
- 6. Datasets for second model training (section Spikelet detection and counting)/training dataset/2148.jpg
- 6. Datasets for second model training (section Spikelet detection and counting)/training dataset/2148.xml
- 6. Datasets for second model training (section Spikelet detection and counting)/training dataset/2150.jpg
- 6. Datasets for second model training (section Spikelet detection and counting)/training dataset/2150.xml
- 6. Datasets for second model training (section Spikelet detection and counting)/training dataset/2152.jpg
- 6. Datasets for second model training (section Spikelet detection and counting)/training dataset/2152.xml
- 6. Datasets for second model training (section Spikelet detection and counting)/training dataset/2153.jpg
- 6. Datasets for second model training (section Spikelet detection and counting)/training dataset/2153.xml
- 6. Datasets for second model training (section Spikelet detection and counting)/training dataset/2162.jpg
- 6. Datasets for second model training (section Spikelet detection and counting)/training dataset/2162.xml
- 6. Datasets for second model training (section Spikelet detection and counting)/training dataset/2163.jpg
- 6. Datasets for second model training (section Spikelet detection and counting)/training dataset/2163.xml
- 6. Datasets for second model training (section Spikelet detection and counting)/training dataset/2169.jpg
- 6. Datasets for second model training (section Spikelet detection and counting)/training dataset/2169.xml
- 6. Datasets for second model training (section Spikelet detection and counting)/training dataset/2178.jpg
- 6. Datasets for second model training (section Spikelet detection and counting)/training dataset/2178.xml
- 6. Datasets for second model training (section Spikelet detection and counting)/training dataset/2179.jpg
- 6. Datasets for second model training (section Spikelet detection and counting)/training dataset/2179.xml
- 6. Datasets for second model training (section Spikelet detection and counting)/training dataset/2181.jpg
- 6. Datasets for second model training (section Spikelet detection and counting)/training dataset/2181.xml
- 6. Datasets for second model training (section Spikelet detection and counting)/training dataset/2187.jpg
- 6. Datasets for second model training (section Spikelet detection and counting)/training dataset/2187.xml
- 6. Datasets for second model training (section Spikelet detection and counting)/training dataset/2189.jpg
- 6. Datasets for second model training (section Spikelet detection and counting)/training dataset/2189.xml
- 6. Datasets for second model training (section Spikelet detection and counting)/training dataset/2191.jpg
- 6. Datasets for second model training (section Spikelet detection and counting)/training dataset/2191.xml
- 6. Datasets for second model training (section Spikelet detection and counting)/training dataset/2192.jpg
- 6. Datasets for second model training (section Spikelet detection and counting)/training dataset/2192.xml
- 6. Datasets for second model training (section Spikelet detection and counting)/training dataset/2195.jpg
- 6. Datasets for second model training (section Spikelet detection and counting)/training dataset/2195.xml
- 6. Datasets for second model training (section Spikelet detection and counting)/training dataset/2197.jpg
- 6. Datasets for second model training (section Spikelet detection and counting)/training dataset/2197.xml
- 6. Datasets for second model training (section Spikelet detection and counting)/training dataset/2201.jpg
- 6. Datasets for second model training (section Spikelet detection and counting)/training dataset/2201.xml
- 6. Datasets for second model training (section Spikelet detection and counting)/training dataset/2211.jpg
- 6. Datasets for second model training (section Spikelet detection and counting)/training dataset/2211.xml
- 6. Datasets for second model training (section Spikelet detection and counting)/training dataset/2239.jpg
- 6. Datasets for second model training (section Spikelet detection and counting)/training dataset/2239.xml
- 6. Datasets for second model training (section Spikelet detection and counting)/training dataset/2240.jpg
- 6. Datasets for second model training (section Spikelet detection and counting)/training dataset/2240.xml
- 6. Datasets for second model training (section Spikelet detection and counting)/training dataset/2241.jpg
- 6. Datasets for second model training (section Spikelet detection and counting)/training dataset/2241.xml
- 6. Datasets for second model training (section Spikelet detection and counting)/training dataset/2243.jpg
- 6. Datasets for second model training (section Spikelet detection and counting)/training dataset/2243.xml
- 6. Datasets for second model training (section Spikelet detection and counting)/training dataset/2258.jpg
- 6. Datasets for second model training (section Spikelet detection and counting)/training dataset/2258.xml
- 6. Datasets for second model training (section Spikelet detection and counting)/training dataset/2259.jpg
- 6. Datasets for second model training (section Spikelet detection and counting)/training dataset/2259.xml
- 6. Datasets for second model training (section Spikelet detection and counting)/training dataset/2261.jpg
- 6. Datasets for second model training (section Spikelet detection and counting)/training dataset/2261.xml
- 6. Datasets for second model training (section Spikelet detection and counting)/training dataset/2263.jpg
- 6. Datasets for second model training (section Spikelet detection and counting)/training dataset/2263.xml
- 6. Datasets for second model training (section Spikelet detection and counting)/training dataset/2266.jpg
- 6. Datasets for second model training (section Spikelet detection and counting)/training dataset/2266.xml
- 6. Datasets for second model training (section Spikelet detection and counting)/training dataset/2267.jpg
- 6. Datasets for second model training (section Spikelet detection and counting)/training dataset/2267.xml
- 6. Datasets for second model training (section Spikelet detection and counting)/training dataset/2270.jpg
- 6. Datasets for second model training (section Spikelet detection and counting)/training dataset/2270.xml
- 6. Datasets for second model training (section Spikelet detection and counting)/training dataset/2273.jpg
- 6. Datasets for second model training (section Spikelet detection and counting)/training dataset/2273.xml
- 6. Datasets for second model training (section Spikelet detection and counting)/training dataset/2275.jpg
- 6. Datasets for second model training (section Spikelet detection and counting)/training dataset/2275.xml
- 6. Datasets for second model training (section Spikelet detection and counting)/training dataset/2276.jpg
- 6. Datasets for second model training (section Spikelet detection and counting)/training dataset/2276.xml
- 6. Datasets for second model training (section Spikelet detection and counting)/training dataset/2280.jpg
- 6. Datasets for second model training (section Spikelet detection and counting)/training dataset/2280.xml
- 6. Datasets for second model training (section Spikelet detection and counting)/training dataset/2282.jpg
- 6. Datasets for second model training (section Spikelet detection and counting)/training dataset/2282.xml
- 6. Datasets for second model training (section Spikelet detection and counting)/training dataset/2286.jpg
- 6. Datasets for second model training (section Spikelet detection and counting)/training dataset/2286.xml
- 6. Datasets for second model training (section Spikelet detection and counting)/training dataset/2287.jpg
- 6. Datasets for second model training (section Spikelet detection and counting)/training dataset/2287.xml
- 6. Datasets for second model training (section Spikelet detection and counting)/training dataset/2288.jpg
- 6. Datasets for second model training (section Spikelet detection and counting)/training dataset/2288.xml
- 6. Datasets for second model training (section Spikelet detection and counting)/training dataset/2289.jpg
- 6. Datasets for second model training (section Spikelet detection and counting)/training dataset/2289.xml
- 6. Datasets for second model training (section Spikelet detection and counting)/training dataset/2291.jpg
- 6. Datasets for second model training (section Spikelet detection and counting)/training dataset/2291.xml
- 6. Datasets for second model training (section Spikelet detection and counting)/training dataset/2292.jpg
- 6. Datasets for second model training (section Spikelet detection and counting)/training dataset/2292.xml
- 6. Datasets for second model training (section Spikelet detection and counting)/training dataset/2294.jpg
- 6. Datasets for second model training (section Spikelet detection and counting)/training dataset/2294.xml
- 6. Datasets for second model training (section Spikelet detection and counting)/training dataset/2296.jpg
- 6. Datasets for second model training (section Spikelet detection and counting)/training dataset/2296.xml
- 6. Datasets for second model training (section Spikelet detection and counting)/training dataset/2299.jpg
- 6. Datasets for second model training (section Spikelet detection and counting)/training dataset/2299.xml
- 6. Datasets for second model training (section Spikelet detection and counting)/training dataset/2313.jpg
- 6. Datasets for second model training (section Spikelet detection and counting)/training dataset/2313.xml
- 6. Datasets for second model training (section Spikelet detection and counting)/training dataset/2318.jpg
- 6. Datasets for second model training (section Spikelet detection and counting)/training dataset/2318.xml
- 6. Datasets for second model training (section Spikelet detection and counting)/training dataset/2319.jpg
- 6. Datasets for second model training (section Spikelet detection and counting)/training dataset/2319.xml
[truncated: 503 more entries]
