# Supplementary material for: Automatic Detection and Counting of Wheat Spikelet Using Semi-Automatic Labeling and Deep Learning
Source: Front Plant Sci. 2022 May 30;13:872555. doi: 10.3389/fpls.2022.872555 (PMC9189412; doi:10.3389/fpls.2022.872555)
Supplement: Supplementary file 5 [file Data_Sheet_5.zip › 6. Datasets for second model training (section Spikelet detection and counting)/training dataset/1048.xml]

<?xml version="1.0" encoding="utf-8"?>
<annotation>
   <folder>Annotation</folder>
   <filename>1048</filename>
   <path>C:\Users\QQ\Desktop\train_re_modify\1048.jpg</path>
   <source>
      <database>UnKnown</database>
   </source>
   <size>
      <width>256</width>
      <height>1021</height>
      <depth>3</depth>
   </size>
   <segmented>0</segmented>
   <object>
      <name>spikelet</name>
      <pose>Unspecified</pose>
      <truncated>0</truncated>
      <difficult>0</difficult>
      <bndbox>
         <xmin>85</xmin>
         <ymin>574</ymin>
         <xmax>147</xmax>
         <ymax>679</ymax>
      </bndbox>
   </object>
   <object>
      <name>spikelet</name>
      <pose>Unspecified</pose>
      <truncated>0</truncated>
      <difficult>0</difficult>
      <bndbox>
         <xmin>78</xmin>
         <ymin>896</ymin>
         <xmax>128</xmax>
         <ymax>989</ymax>
      </bndbox>
   </object>
   <object>
      <name>spikelet</name>
      <pose>Unspecified</pose>
      <truncated>0</truncated>
      <difficult>0</difficult>
      <bndbox>
         <xmin>78</xmin>
         <ymin>786</ymin>
         <xmax>147</xmax>
         <ymax>893</ymax>
      </bndbox>
   </object>
   <object>
      <name>spikelet</name>
      <pose>Unspecified</pose>
      <truncated>0</truncated>
      <difficult>0</difficult>
      <bndbox>
         <xmin>77</xmin>
         <ymin>673</ymin>
         <xmax>137</xmax>
         <ymax>795</ymax>
      </bndbox>
   </object>
   <object>
      <name>spikelet</name>
      <pose>Unspecified</pose>
      <truncated>0</truncated>
      <difficult>0</difficult>
      <bndbox>
         <xmin>75</xmin>
         <ymin>483</ymin>
         <xmax>135</xmax>
         <ymax>582</ymax>
      </bndbox>
   </object>
   <object>
      <name>spikelet</name>
      <pose>Unspecified</pose>
      <truncated>0</truncated>
      <difficult>0</difficult>
      <bndbox>
         <xmin>72</xmin>
         <ymin>411</ymin>
         <xmax>135</xmax>
         <ymax>503</ymax>
      </bndbox>
   </object>
   <object>
      <name>spikelet</name>
      <pose>Unspecified</pose>
      <truncated>0</truncated>
      <difficult>0</difficult>
      <bndbox>
         <xmin>78</xmin>
         <ymin>342</ymin>
         <xmax>132</xmax>
         <ymax>432</ymax>
      </bndbox>
   </object>
   <object>
      <name>spikelet</name>
      <pose>Unspecified</pose>
      <truncated>0</truncated>
      <difficult>0</difficult>
      <bndbox>
         <xmin>33</xmin>
         <ymin>849</ymin>
         <xmax>86</xmax>
         <ymax>933</ymax>
      </bndbox>
   </object>
   <object>
      <name>spikelet</name>
      <pose>Unspecified</pose>
      <truncated>0</truncated>
      <difficult>0</difficult>
      <bndbox>
         <xmin>18</xmin>
         <ymin>744</ymin>
         <xmax>87</xmax>
         <ymax>840</ymax>
      </bndbox>
   </object>
   <object>
      <name>spikelet</name>
      <pose>Unspecified</pose>
      <truncated>0</truncated>
      <difficult>0</difficult>
      <bndbox>
         <xmin>23</xmin>
         <ymin>637</ymin>
         <xmax>85</xmax>
         <ymax>733</ymax>
      </bndbox>
   </object>
   <object>
      <name>spikelet</name>
      <pose>Unspecified</pose>
      <truncated>0</truncated>
      <difficult>0</difficult>
      <bndbox>
         <xmin>8</xmin>
         <ymin>517</ymin>
         <xmax>77</xmax>
         <ymax>627</ymax>
      </bndbox>
   </object>
   <object>
      <name>spikelet</name>
      <pose>Unspecified</pose>
      <truncated>0</truncated>
      <difficult>0</difficult>
      <bndbox>
         <xmin>15</xmin>
         <ymin>428</ymin>
         <xmax>74</xmax>
         <ymax>529</ymax>
      </bndbox>
   </object>
   <object>
      <name>spikelet</name>
      <pose>Unspecified</pose>
      <truncated>0</truncated>
      <difficult>0</difficult>
      <bndbox>
         <xmin>29</xmin>
         <ymin>381</ymin>
         <xmax>76</xmax>
         <ymax>458</ymax>
      </bndbox>
   </object>
   <object>
      <name>spikelet</name>
      <pose>Unspecified</pose>
      <truncated>0</truncated>
      <difficult>0</difficult>
      <bndbox>
         <xmin>38</xmin>
         <ymin>308</ymin>
         <xmax>77</xmax>
         <ymax>389</ymax>
      </bndbox>
   </object>
</annotation>
