# Supplementary material for: Automatic Detection and Counting of Wheat Spikelet Using Semi-Automatic Labeling and Deep Learning
Source: Front Plant Sci. 2022 May 30;13:872555. doi: 10.3389/fpls.2022.872555 (PMC9189412; doi:10.3389/fpls.2022.872555)
Supplement: Supplementary file 5 [file Data_Sheet_5.zip › 6. Datasets for second model training (section Spikelet detection and counting)/training dataset/1051.xml]

<?xml version="1.0" encoding="utf-8"?>
<annotation>
   <folder>Annotation</folder>
   <filename>1051</filename>
   <path>C:\Users\QQ\Desktop\train_re_modify\1051.jpg</path>
   <source>
      <database>UnKnown</database>
   </source>
   <size>
      <width>256</width>
      <height>1021</height>
      <depth>3</depth>
   </size>
   <segmented>0</segmented>
   <object>
      <name>spikelet</name>
      <pose>Unspecified</pose>
      <truncated>0</truncated>
      <difficult>0</difficult>
      <bndbox>
         <xmin>127</xmin>
         <ymin>511</ymin>
         <xmax>171</xmax>
         <ymax>583</ymax>
      </bndbox>
   </object>
   <object>
      <name>spikelet</name>
      <pose>Unspecified</pose>
      <truncated>0</truncated>
      <difficult>0</difficult>
      <bndbox>
         <xmin>68</xmin>
         <ymin>716</ymin>
         <xmax>127</xmax>
         <ymax>816</ymax>
      </bndbox>
   </object>
   <object>
      <name>spikelet</name>
      <pose>Unspecified</pose>
      <truncated>0</truncated>
      <difficult>0</difficult>
      <bndbox>
         <xmin>120</xmin>
         <ymin>581</ymin>
         <xmax>174</xmax>
         <ymax>680</ymax>
      </bndbox>
   </object>
   <object>
      <name>spikelet</name>
      <pose>Unspecified</pose>
      <truncated>0</truncated>
      <difficult>0</difficult>
      <bndbox>
         <xmin>106</xmin>
         <ymin>754</ymin>
         <xmax>168</xmax>
         <ymax>872</ymax>
      </bndbox>
   </object>
   <object>
      <name>spikelet</name>
      <pose>Unspecified</pose>
      <truncated>0</truncated>
      <difficult>0</difficult>
      <bndbox>
         <xmin>67</xmin>
         <ymin>889</ymin>
         <xmax>114</xmax>
         <ymax>970</ymax>
      </bndbox>
   </object>
   <object>
      <name>spikelet</name>
      <pose>Unspecified</pose>
      <truncated>0</truncated>
      <difficult>0</difficult>
      <bndbox>
         <xmin>65</xmin>
         <ymin>823</ymin>
         <xmax>118</xmax>
         <ymax>900</ymax>
      </bndbox>
   </object>
   <object>
      <name>spikelet</name>
      <pose>Unspecified</pose>
      <truncated>0</truncated>
      <difficult>0</difficult>
      <bndbox>
         <xmin>106</xmin>
         <ymin>854</ymin>
         <xmax>160</xmax>
         <ymax>942</ymax>
      </bndbox>
   </object>
   <object>
      <name>spikelet</name>
      <pose>Unspecified</pose>
      <truncated>0</truncated>
      <difficult>0</difficult>
      <bndbox>
         <xmin>80</xmin>
         <ymin>632</ymin>
         <xmax>138</xmax>
         <ymax>719</ymax>
      </bndbox>
   </object>
   <object>
      <name>spikelet</name>
      <pose>Unspecified</pose>
      <truncated>0</truncated>
      <difficult>0</difficult>
      <bndbox>
         <xmin>89</xmin>
         <ymin>558</ymin>
         <xmax>136</xmax>
         <ymax>633</ymax>
      </bndbox>
   </object>
   <object>
      <name>spikelet</name>
      <pose>Unspecified</pose>
      <truncated>0</truncated>
      <difficult>0</difficult>
      <bndbox>
         <xmin>88</xmin>
         <ymin>482</ymin>
         <xmax>138</xmax>
         <ymax>560</ymax>
      </bndbox>
   </object>
   <object>
      <name>spikelet</name>
      <pose>Unspecified</pose>
      <truncated>0</truncated>
      <difficult>0</difficult>
      <bndbox>
         <xmin>102</xmin>
         <ymin>420</ymin>
         <xmax>147</xmax>
         <ymax>487</ymax>
      </bndbox>
   </object>
   <object>
      <name>spikelet</name>
      <pose>Unspecified</pose>
      <truncated>0</truncated>
      <difficult>0</difficult>
      <bndbox>
         <xmin>113</xmin>
         <ymin>679</ymin>
         <xmax>173</xmax>
         <ymax>777</ymax>
      </bndbox>
   </object>
   <object>
      <name>spikelet</name>
      <pose>Unspecified</pose>
      <truncated>0</truncated>
      <difficult>0</difficult>
      <bndbox>
         <xmin>130</xmin>
         <ymin>437</ymin>
         <xmax>190</xmax>
         <ymax>518</ymax>
      </bndbox>
   </object>
   <object>
      <name>spikelet</name>
      <pose>Unspecified</pose>
      <truncated>0</truncated>
      <difficult>0</difficult>
      <bndbox>
         <xmin>145</xmin>
         <ymin>365</ymin>
         <xmax>193</xmax>
         <ymax>449</ymax>
      </bndbox>
   </object>
   <object>
      <name>spikelet</name>
      <pose>Unspecified</pose>
      <truncated>0</truncated>
      <difficult>0</difficult>
      <bndbox>
         <xmin>107</xmin>
         <ymin>336</ymin>
         <xmax>143</xmax>
         <ymax>420</ymax>
      </bndbox>
   </object>
</annotation>
