# Supplementary material for: Automatic Detection and Counting of Wheat Spikelet Using Semi-Automatic Labeling and Deep Learning
Source: Front Plant Sci. 2022 May 30;13:872555. doi: 10.3389/fpls.2022.872555 (PMC9189412; doi:10.3389/fpls.2022.872555)
Supplement: Supplementary file 5 [file Data_Sheet_5.zip › 6. Datasets for second model training (section Spikelet detection and counting)/training dataset/1142.xml]

<?xml version="1.0" encoding="utf-8"?>
<annotation>
   <folder>Annotation</folder>
   <filename>1142</filename>
   <path>C:\Users\QQ\Desktop\train_re_modify\1142.jpg</path>
   <source>
      <database>UnKnown</database>
   </source>
   <size>
      <width>256</width>
      <height>1021</height>
      <depth>3</depth>
   </size>
   <segmented>0</segmented>
   <object>
      <name>spikelet</name>
      <pose>Unspecified</pose>
      <truncated>0</truncated>
      <difficult>0</difficult>
      <bndbox>
         <xmin>140</xmin>
         <ymin>375</ymin>
         <xmax>210</xmax>
         <ymax>472</ymax>
      </bndbox>
   </object>
   <object>
      <name>spikelet</name>
      <pose>Unspecified</pose>
      <truncated>0</truncated>
      <difficult>0</difficult>
      <bndbox>
         <xmin>101</xmin>
         <ymin>703</ymin>
         <xmax>169</xmax>
         <ymax>804</ymax>
      </bndbox>
   </object>
   <object>
      <name>spikelet</name>
      <pose>Unspecified</pose>
      <truncated>0</truncated>
      <difficult>0</difficult>
      <bndbox>
         <xmin>78</xmin>
         <ymin>511</ymin>
         <xmax>145</xmax>
         <ymax>620</ymax>
      </bndbox>
   </object>
   <object>
      <name>spikelet</name>
      <pose>Unspecified</pose>
      <truncated>0</truncated>
      <difficult>0</difficult>
      <bndbox>
         <xmin>50</xmin>
         <ymin>763</ymin>
         <xmax>106</xmax>
         <ymax>831</ymax>
      </bndbox>
   </object>
   <object>
      <name>spikelet</name>
      <pose>Unspecified</pose>
      <truncated>0</truncated>
      <difficult>0</difficult>
      <bndbox>
         <xmin>97</xmin>
         <ymin>787</ymin>
         <xmax>160</xmax>
         <ymax>896</ymax>
      </bndbox>
   </object>
   <object>
      <name>spikelet</name>
      <pose>Unspecified</pose>
      <truncated>0</truncated>
      <difficult>0</difficult>
      <bndbox>
         <xmin>62</xmin>
         <ymin>715</ymin>
         <xmax>108</xmax>
         <ymax>786</ymax>
      </bndbox>
   </object>
   <object>
      <name>spikelet</name>
      <pose>Unspecified</pose>
      <truncated>0</truncated>
      <difficult>0</difficult>
      <bndbox>
         <xmin>71</xmin>
         <ymin>651</ymin>
         <xmax>130</xmax>
         <ymax>737</ymax>
      </bndbox>
   </object>
   <object>
      <name>spikelet</name>
      <pose>Unspecified</pose>
      <truncated>0</truncated>
      <difficult>0</difficult>
      <bndbox>
         <xmin>101</xmin>
         <ymin>332</ymin>
         <xmax>150</xmax>
         <ymax>425</ymax>
      </bndbox>
   </object>
   <object>
      <name>spikelet</name>
      <pose>Unspecified</pose>
      <truncated>0</truncated>
      <difficult>0</difficult>
      <bndbox>
         <xmin>88</xmin>
         <ymin>415</ymin>
         <xmax>141</xmax>
         <ymax>506</ymax>
      </bndbox>
   </object>
   <object>
      <name>spikelet</name>
      <pose>Unspecified</pose>
      <truncated>0</truncated>
      <difficult>0</difficult>
      <bndbox>
         <xmin>115</xmin>
         <ymin>281</ymin>
         <xmax>160</xmax>
         <ymax>348</ymax>
      </bndbox>
   </object>
   <object>
      <name>spikelet</name>
      <pose>Unspecified</pose>
      <truncated>0</truncated>
      <difficult>0</difficult>
      <bndbox>
         <xmin>117</xmin>
         <ymin>561</ymin>
         <xmax>176</xmax>
         <ymax>687</ymax>
      </bndbox>
   </object>
   <object>
      <name>spikelet</name>
      <pose>Unspecified</pose>
      <truncated>0</truncated>
      <difficult>0</difficult>
      <bndbox>
         <xmin>135</xmin>
         <ymin>452</ymin>
         <xmax>198</xmax>
         <ymax>565</ymax>
      </bndbox>
   </object>
   <object>
      <name>spikelet</name>
      <pose>Unspecified</pose>
      <truncated>0</truncated>
      <difficult>0</difficult>
      <bndbox>
         <xmin>150</xmin>
         <ymin>293</ymin>
         <xmax>209</xmax>
         <ymax>389</ymax>
      </bndbox>
   </object>
   <object>
      <name>spikelet</name>
      <pose>Unspecified</pose>
      <truncated>0</truncated>
      <difficult>0</difficult>
      <bndbox>
         <xmin>148</xmin>
         <ymin>233</ymin>
         <xmax>208</xmax>
         <ymax>320</ymax>
      </bndbox>
   </object>
   <object>
      <name>spikelet</name>
      <pose>Unspecified</pose>
      <truncated>0</truncated>
      <difficult>0</difficult>
      <bndbox>
         <xmin>122</xmin>
         <ymin>193</ymin>
         <xmax>163</xmax>
         <ymax>276</ymax>
      </bndbox>
   </object>
</annotation>
