# Supplementary material for: Automatic Detection and Counting of Wheat Spikelet Using Semi-Automatic Labeling and Deep Learning
Source: Front Plant Sci. 2022 May 30;13:872555. doi: 10.3389/fpls.2022.872555 (PMC9189412; doi:10.3389/fpls.2022.872555)
Supplement: Supplementary file 5 [file Data_Sheet_5.zip › 6. Datasets for second model training (section Spikelet detection and counting)/training dataset/1205.xml]

<?xml version="1.0" encoding="utf-8"?>
<annotation>
   <folder>Annotation</folder>
   <filename>1205</filename>
   <path>C:\Users\QQ\Desktop\train_re_modify\1205.jpg</path>
   <source>
      <database>UnKnown</database>
   </source>
   <size>
      <width>256</width>
      <height>1021</height>
      <depth>3</depth>
   </size>
   <segmented>0</segmented>
   <object>
      <name>spikelet</name>
      <pose>Unspecified</pose>
      <truncated>0</truncated>
      <difficult>0</difficult>
      <bndbox>
         <xmin>158</xmin>
         <ymin>311</ymin>
         <xmax>216</xmax>
         <ymax>390</ymax>
      </bndbox>
   </object>
   <object>
      <name>spikelet</name>
      <pose>Unspecified</pose>
      <truncated>0</truncated>
      <difficult>0</difficult>
      <bndbox>
         <xmin>145</xmin>
         <ymin>474</ymin>
         <xmax>213</xmax>
         <ymax>576</ymax>
      </bndbox>
   </object>
   <object>
      <name>spikelet</name>
      <pose>Unspecified</pose>
      <truncated>0</truncated>
      <difficult>0</difficult>
      <bndbox>
         <xmin>127</xmin>
         <ymin>585</ymin>
         <xmax>194</xmax>
         <ymax>677</ymax>
      </bndbox>
   </object>
   <object>
      <name>spikelet</name>
      <pose>Unspecified</pose>
      <truncated>0</truncated>
      <difficult>0</difficult>
      <bndbox>
         <xmin>77</xmin>
         <ymin>619</ymin>
         <xmax>139</xmax>
         <ymax>705</ymax>
      </bndbox>
   </object>
   <object>
      <name>spikelet</name>
      <pose>Unspecified</pose>
      <truncated>0</truncated>
      <difficult>0</difficult>
      <bndbox>
         <xmin>82</xmin>
         <ymin>741</ymin>
         <xmax>140</xmax>
         <ymax>813</ymax>
      </bndbox>
   </object>
   <object>
      <name>spikelet</name>
      <pose>Unspecified</pose>
      <truncated>0</truncated>
      <difficult>0</difficult>
      <bndbox>
         <xmin>94</xmin>
         <ymin>521</ymin>
         <xmax>154</xmax>
         <ymax>627</ymax>
      </bndbox>
   </object>
   <object>
      <name>spikelet</name>
      <pose>Unspecified</pose>
      <truncated>0</truncated>
      <difficult>0</difficult>
      <bndbox>
         <xmin>85</xmin>
         <ymin>801</ymin>
         <xmax>134</xmax>
         <ymax>887</ymax>
      </bndbox>
   </object>
   <object>
      <name>spikelet</name>
      <pose>Unspecified</pose>
      <truncated>0</truncated>
      <difficult>0</difficult>
      <bndbox>
         <xmin>156</xmin>
         <ymin>389</ymin>
         <xmax>207</xmax>
         <ymax>476</ymax>
      </bndbox>
   </object>
   <object>
      <name>spikelet</name>
      <pose>Unspecified</pose>
      <truncated>0</truncated>
      <difficult>0</difficult>
      <bndbox>
         <xmin>133</xmin>
         <ymin>670</ymin>
         <xmax>191</xmax>
         <ymax>764</ymax>
      </bndbox>
   </object>
   <object>
      <name>spikelet</name>
      <pose>Unspecified</pose>
      <truncated>0</truncated>
      <difficult>0</difficult>
      <bndbox>
         <xmin>103</xmin>
         <ymin>410</ymin>
         <xmax>163</xmax>
         <ymax>530</ymax>
      </bndbox>
   </object>
   <object>
      <name>spikelet</name>
      <pose>Unspecified</pose>
      <truncated>0</truncated>
      <difficult>0</difficult>
      <bndbox>
         <xmin>105</xmin>
         <ymin>348</ymin>
         <xmax>156</xmax>
         <ymax>431</ymax>
      </bndbox>
   </object>
   <object>
      <name>spikelet</name>
      <pose>Unspecified</pose>
      <truncated>0</truncated>
      <difficult>0</difficult>
      <bndbox>
         <xmin>122</xmin>
         <ymin>741</ymin>
         <xmax>184</xmax>
         <ymax>849</ymax>
      </bndbox>
   </object>
   <object>
      <name>spikelet</name>
      <pose>Unspecified</pose>
      <truncated>0</truncated>
      <difficult>0</difficult>
      <bndbox>
         <xmin>148</xmin>
         <ymin>236</ymin>
         <xmax>205</xmax>
         <ymax>338</ymax>
      </bndbox>
   </object>
   <object>
      <name>spikelet</name>
      <pose>Unspecified</pose>
      <truncated>0</truncated>
      <difficult>0</difficult>
      <bndbox>
         <xmin>107</xmin>
         <ymin>266</ymin>
         <xmax>152</xmax>
         <ymax>368</ymax>
      </bndbox>
   </object>
   <object>
      <name>spikelet</name>
      <pose>Unspecified</pose>
      <truncated>0</truncated>
      <difficult>0</difficult>
      <bndbox>
         <xmin>116</xmin>
         <ymin>192</ymin>
         <xmax>163</xmax>
         <ymax>309</ymax>
      </bndbox>
   </object>
</annotation>
