# Supplementary material for: Automatic Detection and Counting of Wheat Spikelet Using Semi-Automatic Labeling and Deep Learning
Source: Front Plant Sci. 2022 May 30;13:872555. doi: 10.3389/fpls.2022.872555 (PMC9189412; doi:10.3389/fpls.2022.872555)
Supplement: Supplementary file 5 [file Data_Sheet_5.zip › 6. Datasets for second model training (section Spikelet detection and counting)/training dataset/1311.xml]

<?xml version="1.0" encoding="utf-8"?>
<annotation>
   <folder>Annotation</folder>
   <filename>1311</filename>
   <path>C:\Users\QQ\Desktop\train_re_modify\1311.jpg</path>
   <source>
      <database>UnKnown</database>
   </source>
   <size>
      <width>256</width>
      <height>1021</height>
      <depth>3</depth>
   </size>
   <segmented>0</segmented>
   <object>
      <name>spikelet</name>
      <pose>Unspecified</pose>
      <truncated>0</truncated>
      <difficult>0</difficult>
      <bndbox>
         <xmin>170</xmin>
         <ymin>378</ymin>
         <xmax>234</xmax>
         <ymax>475</ymax>
      </bndbox>
   </object>
   <object>
      <name>spikelet</name>
      <pose>Unspecified</pose>
      <truncated>0</truncated>
      <difficult>0</difficult>
      <bndbox>
         <xmin>116</xmin>
         <ymin>598</ymin>
         <xmax>167</xmax>
         <ymax>656</ymax>
      </bndbox>
   </object>
   <object>
      <name>spikelet</name>
      <pose>Unspecified</pose>
      <truncated>0</truncated>
      <difficult>0</difficult>
      <bndbox>
         <xmin>134</xmin>
         <ymin>729</ymin>
         <xmax>195</xmax>
         <ymax>825</ymax>
      </bndbox>
   </object>
   <object>
      <name>spikelet</name>
      <pose>Unspecified</pose>
      <truncated>0</truncated>
      <difficult>0</difficult>
      <bndbox>
         <xmin>162</xmin>
         <ymin>324</ymin>
         <xmax>229</xmax>
         <ymax>407</ymax>
      </bndbox>
   </object>
   <object>
      <name>spikelet</name>
      <pose>Unspecified</pose>
      <truncated>0</truncated>
      <difficult>0</difficult>
      <bndbox>
         <xmin>123</xmin>
         <ymin>646</ymin>
         <xmax>185</xmax>
         <ymax>721</ymax>
      </bndbox>
   </object>
   <object>
      <name>spikelet</name>
      <pose>Unspecified</pose>
      <truncated>0</truncated>
      <difficult>0</difficult>
      <bndbox>
         <xmin>173</xmin>
         <ymin>692</ymin>
         <xmax>233</xmax>
         <ymax>783</ymax>
      </bndbox>
   </object>
   <object>
      <name>spikelet</name>
      <pose>Unspecified</pose>
      <truncated>0</truncated>
      <difficult>0</difficult>
      <bndbox>
         <xmin>117</xmin>
         <ymin>347</ymin>
         <xmax>175</xmax>
         <ymax>444</ymax>
      </bndbox>
   </object>
   <object>
      <name>spikelet</name>
      <pose>Unspecified</pose>
      <truncated>0</truncated>
      <difficult>0</difficult>
      <bndbox>
         <xmin>185</xmin>
         <ymin>759</ymin>
         <xmax>246</xmax>
         <ymax>854</ymax>
      </bndbox>
   </object>
   <object>
      <name>spikelet</name>
      <pose>Unspecified</pose>
      <truncated>0</truncated>
      <difficult>0</difficult>
      <bndbox>
         <xmin>125</xmin>
         <ymin>296</ymin>
         <xmax>185</xmax>
         <ymax>373</ymax>
      </bndbox>
   </object>
   <object>
      <name>spikelet</name>
      <pose>Unspecified</pose>
      <truncated>0</truncated>
      <difficult>0</difficult>
      <bndbox>
         <xmin>195</xmin>
         <ymin>859</ymin>
         <xmax>243</xmax>
         <ymax>943</ymax>
      </bndbox>
   </object>
   <object>
      <name>spikelet</name>
      <pose>Unspecified</pose>
      <truncated>0</truncated>
      <difficult>0</difficult>
      <bndbox>
         <xmin>123</xmin>
         <ymin>429</ymin>
         <xmax>183</xmax>
         <ymax>532</ymax>
      </bndbox>
   </object>
   <object>
      <name>spikelet</name>
      <pose>Unspecified</pose>
      <truncated>0</truncated>
      <difficult>0</difficult>
      <bndbox>
         <xmin>146</xmin>
         <ymin>816</ymin>
         <xmax>203</xmax>
         <ymax>901</ymax>
      </bndbox>
   </object>
   <object>
      <name>spikelet</name>
      <pose>Unspecified</pose>
      <truncated>0</truncated>
      <difficult>0</difficult>
      <bndbox>
         <xmin>123</xmin>
         <ymin>534</ymin>
         <xmax>187</xmax>
         <ymax>621</ymax>
      </bndbox>
   </object>
   <object>
      <name>spikelet</name>
      <pose>Unspecified</pose>
      <truncated>0</truncated>
      <difficult>0</difficult>
      <bndbox>
         <xmin>170</xmin>
         <ymin>579</ymin>
         <xmax>228</xmax>
         <ymax>666</ymax>
      </bndbox>
   </object>
   <object>
      <name>spikelet</name>
      <pose>Unspecified</pose>
      <truncated>0</truncated>
      <difficult>0</difficult>
      <bndbox>
         <xmin>164</xmin>
         <ymin>485</ymin>
         <xmax>219</xmax>
         <ymax>576</ymax>
      </bndbox>
   </object>
   <object>
      <name>spikelet</name>
      <pose>Unspecified</pose>
      <truncated>0</truncated>
      <difficult>0</difficult>
      <bndbox>
         <xmin>142</xmin>
         <ymin>209</ymin>
         <xmax>190</xmax>
         <ymax>310</ymax>
      </bndbox>
   </object>
   <object>
      <name>spikelet</name>
      <pose>Unspecified</pose>
      <truncated>0</truncated>
      <difficult>0</difficult>
      <bndbox>
         <xmin>180</xmin>
         <ymin>245</ymin>
         <xmax>236</xmax>
         <ymax>344</ymax>
      </bndbox>
   </object>
</annotation>
