# Supplementary material for: Automatic Detection and Counting of Wheat Spikelet Using Semi-Automatic Labeling and Deep Learning
Source: Front Plant Sci. 2022 May 30;13:872555. doi: 10.3389/fpls.2022.872555 (PMC9189412; doi:10.3389/fpls.2022.872555)
Supplement: Supplementary file 6 [file Data_Sheet_6.ZIP]

Archive with 685 entries (680 files):
- 7. Detection results/
- 7. Detection results/Liangxing 99/
- 7. Detection results/Liangxing 99/3001MTL.jpg
- 7. Detection results/Liangxing 99/3004MTL.jpg
- 7. Detection results/Liangxing 99/3006MTL.jpg
- 7. Detection results/Liangxing 99/3007MTL.jpg
- 7. Detection results/Liangxing 99/3008MTL.jpg
- 7. Detection results/Liangxing 99/3013MTL.jpg
- 7. Detection results/Liangxing 99/3016MTL.jpg
- 7. Detection results/Liangxing 99/3019MTL.jpg
- 7. Detection results/Liangxing 99/3024MTL.jpg
- 7. Detection results/Liangxing 99/3025MTL.jpg
- 7. Detection results/Liangxing 99/3029MTL.jpg
- 7. Detection results/Liangxing 99/3032MTL.jpg
- 7. Detection results/Liangxing 99/3035MTL.jpg
- 7. Detection results/Liangxing 99/3038MTL.jpg
- 7. Detection results/Liangxing 99/3044MTL.jpg
- 7. Detection results/Liangxing 99/3045MTL.jpg
- 7. Detection results/Liangxing 99/3046MTL.jpg
- 7. Detection results/Liangxing 99/3047MTL.jpg
- 7. Detection results/Liangxing 99/3048MTL.jpg
- 7. Detection results/Liangxing 99/3049MTL.jpg
- 7. Detection results/Liangxing 99/3050MTL.jpg
- 7. Detection results/Liangxing 99/3051MTL.jpg
- 7. Detection results/Liangxing 99/3053MTL.jpg
- 7. Detection results/Liangxing 99/3054MTL.jpg
- 7. Detection results/Liangxing 99/3056MTL.jpg
- 7. Detection results/Liangxing 99/3062MTL.jpg
- 7. Detection results/Liangxing 99/3063MTL.jpg
- 7. Detection results/Liangxing 99/3065MTL.jpg
- 7. Detection results/Liangxing 99/3066MTL.jpg
- 7. Detection results/Liangxing 99/3067MTL.jpg
- 7. Detection results/Liangxing 99/3068MTL.jpg
- 7. Detection results/Liangxing 99/3069MTL.jpg
- 7. Detection results/Liangxing 99/3074MTL.jpg
- 7. Detection results/Liangxing 99/3079MTL.jpg
- 7. Detection results/Liangxing 99/3080MTL.jpg
- 7. Detection results/Liangxing 99/3084MTL.jpg
- 7. Detection results/Liangxing 99/3085MTL.jpg
- 7. Detection results/Liangxing 99/3089MTL.jpg
- 7. Detection results/Liangxing 99/3090MTL.jpg
- 7. Detection results/Liangxing 99/3091MTL.jpg
- 7. Detection results/Liangxing 99/3092MTL.jpg
- 7. Detection results/Liangxing 99/3093MTL.jpg
- 7. Detection results/Liangxing 99/3095MTL.jpg
- 7. Detection results/Liangxing 99/3098MTL.jpg
- 7. Detection results/Liangxing 99/3103MTL.jpg
- 7. Detection results/Liangxing 99/3104MTL.jpg
- 7. Detection results/Liangxing 99/3107MTL.jpg
- 7. Detection results/Liangxing 99/3109MTL.jpg
- 7. Detection results/Liangxing 99/3112MTL.jpg
- 7. Detection results/Liangxing 99/3113MTL.jpg
- 7. Detection results/Liangxing 99/3114MTL.jpg
- 7. Detection results/Liangxing 99/3117MTL.jpg
- 7. Detection results/Liangxing 99/3119MTL.jpg
- 7. Detection results/Liangxing 99/3121MTL.jpg
- 7. Detection results/Liangxing 99/3122MTL.jpg
- 7. Detection results/Liangxing 99/3123MTL.jpg
- 7. Detection results/Liangxing 99/3125MTL.jpg
- 7. Detection results/Liangxing 99/3126MTL.jpg
- 7. Detection results/Liangxing 99/3130MTL.jpg
- 7. Detection results/Liangxing 99/3131MTL.jpg
- 7. Detection results/Liangxing 99/3132MTL.jpg
- 7. Detection results/Liangxing 99/3135MTL.jpg
- 7. Detection results/Liangxing 99/3136MTL.jpg
- 7. Detection results/Liangxing 99/3137MTL.jpg
- 7. Detection results/Liangxing 99/3138MTL.jpg
- 7. Detection results/Liangxing 99/3139MTL.jpg
- 7. Detection results/Liangxing 99/3141MTL.jpg
- 7. Detection results/Liangxing 99/3142MTL.jpg
- 7. Detection results/Liangxing 99/3144MTL.jpg
- 7. Detection results/Liangxing 99/3145MTL.jpg
- 7. Detection results/Liangxing 99/3146MTL.jpg
- 7. Detection results/Liangxing 99/3147MTL.jpg
- 7. Detection results/Liangxing 99/3148MTL.jpg
- 7. Detection results/Liangxing 99/3154MTL.jpg
- 7. Detection results/Liangxing 99/3155MTL.jpg
- 7. Detection results/Liangxing 99/3161MTL.jpg
- 7. Detection results/Liangxing 99/3163MTL.jpg
- 7. Detection results/Liangxing 99/3164MTL.jpg
- 7. Detection results/Liangxing 99/3165MTL.jpg
- 7. Detection results/Liangxing 99/3167MTL.jpg
- 7. Detection results/Liangxing 99/3172MTL.jpg
- 7. Detection results/Liangxing 99/3178MTL.jpg
- 7. Detection results/Liangxing 99/3180MTL.jpg
- 7. Detection results/Liangxing 99/3183MTL.jpg
- 7. Detection results/Liangxing 99/3186MTL.jpg
- 7. Detection results/Liangxing 99/3187MTL.jpg
- 7. Detection results/Liangxing 99/3191MTL.jpg
- 7. Detection results/Liangxing 99/3192MTL.jpg
- 7. Detection results/Liangxing 99/3194MTL.jpg
- 7. Detection results/Liangxing 99/3196MTL.jpg
- 7. Detection results/Liangxing 99/3197MTL.jpg
- 7. Detection results/Liangxing 99/3198MTL.jpg
- 7. Detection results/Liangxing 99/3199MTL.jpg
- 7. Detection results/Liangxing 99/3200MTL.jpg
- 7. Detection results/Liangxing 99/3201MTL.jpg
- 7. Detection results/Liangxing 99/3202MTL.jpg
- 7. Detection results/Liangxing 99/3203MTL.jpg
- 7. Detection results/Liangxing 99/3207MTL.jpg
- 7. Detection results/Liangxing 99/3210MTL.jpg
- 7. Detection results/Liangxing 99/3211MTL.jpg
- 7. Detection results/Liangxing 99/3213MTL.jpg
- 7. Detection results/Liangxing 99/3214MTL.jpg
- 7. Detection results/Liangxing 99/3215MTL.jpg
- 7. Detection results/Liangxing 99/3216MTL.jpg
- 7. Detection results/Liangxing 99/3218MTL.jpg
- 7. Detection results/Liangxing 99/3220MTL.jpg
- 7. Detection results/Liangxing 99/3221MTL.jpg
- 7. Detection results/Liangxing 99/3224MTL.jpg
- 7. Detection results/Liangxing 99/3228MTL.jpg
- 7. Detection results/Liangxing 99/3229MTL.jpg
- 7. Detection results/Liangxing 99/3232MTL.jpg
- 7. Detection results/Liangxing 99/3234MTL.jpg
- 7. Detection results/Liangxing 99/3236MTL.jpg
- 7. Detection results/Liangxing 99/3237MTL.jpg
- 7. Detection results/Liangxing 99/3239MTL.jpg
- 7. Detection results/Liangxing 99/3243MTL.jpg
- 7. Detection results/Liangxing 99/3244MTL.jpg
- 7. Detection results/Liangxing 99/3246MTL.jpg
- 7. Detection results/Liangxing 99/3250MTL.jpg
- 7. Detection results/Liangxing 99/3251MTL.jpg
- 7. Detection results/Liangxing 99/3254MTL.jpg
- 7. Detection results/Liangxing 99/3255MTL.jpg
- 7. Detection results/Liangxing 99/3256MTL.jpg
- 7. Detection results/Liangxing 99/3259MTL.jpg
- 7. Detection results/Liangxing 99/3261MTL.jpg
- 7. Detection results/Liangxing 99/3267MTL.jpg
- 7. Detection results/Liangxing 99/3268MTL.jpg
- 7. Detection results/Liangxing 99/3269MTL.jpg
- 7. Detection results/Liangxing 99/3270MTL.jpg
- 7. Detection results/Liangxing 99/3273MTL.jpg
- 7. Detection results/Liangxing 99/3274MTL.jpg
- 7. Detection results/Liangxing 99/3284MTL.jpg
- 7. Detection results/Liangxing 99/3287MTL.jpg
- 7. Detection results/Liangxing 99/3288MTL.jpg
- 7. Detection results/Liangxing 99/3289MTL.jpg
- 7. Detection results/Liangxing 99/3290MTL.jpg
- 7. Detection results/Liangxing 99/3291MTL.jpg
- 7. Detection results/Liangxing 99/3292MTL.jpg
- 7. Detection results/Liangxing 99/3293MTL.jpg
- 7. Detection results/Liangxing 99/3296MTL.jpg
- 7. Detection results/Liangxing 99/3312MTL.jpg
- 7. Detection results/Liangxing 99/3314MTL.jpg
- 7. Detection results/Liangxing 99/3315MTL.jpg
- 7. Detection results/Liangxing 99/3316MTL.jpg
- 7. Detection results/Liangxing 99/3319MTL.jpg
- 7. Detection results/Liangxing 99/3321MTL.jpg
- 7. Detection results/Liangxing 99/3322MTL.jpg
- 7. Detection results/Liangxing 99/3323MTL.jpg
- 7. Detection results/Liangxing 99/3324MTL.jpg
- 7. Detection results/Liangxing 99/3332MTL.jpg
- 7. Detection results/Liangxing 99/3336MTL.jpg
- 7. Detection results/Liangxing 99/3337MTL.jpg
- 7. Detection results/Liangxing 99/3338MTL.jpg
- 7. Detection results/Liangxing 99/3339MTL.jpg
- 7. Detection results/Liangxing 99/3341MTL.jpg
- 7. Detection results/Liangxing 99/3342MTL.jpg
- 7. Detection results/Liangxing 99/3343MTL.jpg
- 7. Detection results/Liangxing 99/3344MTL.jpg
- 7. Detection results/Liangxing 99/3346MTL.jpg
- 7. Detection results/Liangxing 99/3347MTL.jpg
- 7. Detection results/Liangxing 99/3348MTL.jpg
- 7. Detection results/Liangxing 99/3349MTL.jpg
- 7. Detection results/Liangxing 99/3350MTL.jpg
- 7. Detection results/Liangxing 99/3359MTL.jpg
- 7. Detection results/Liangxing 99/3361MTL.jpg
- 7. Detection results/Liangxing 99/3362MTL.jpg
- 7. Detection results/Liangxing 99/3364MTL.jpg
- 7. Detection results/Liangxing 99/3368MTL.jpg
- 7. Detection results/Liangxing 99/3369MTL.jpg
- 7. Detection results/Liangxing 99/3373MTL.jpg
- 7. Detection results/Shannong 25/
- 7. Detection results/Shannong 25/2001MTL.jpg
- 7. Detection results/Shannong 25/2002MTL.jpg
- 7. Detection results/Shannong 25/2005MTL.jpg
- 7. Detection results/Shannong 25/2007MTL.jpg
- 7. Detection results/Shannong 25/2010MTL.jpg
- 7. Detection results/Shannong 25/2011MTL.jpg
- 7. Detection results/Shannong 25/2013MTL.jpg
- 7. Detection results/Shannong 25/2017MTL.jpg
- 7. Detection results/Shannong 25/2018MTL.jpg
- 7. Detection results/Shannong 25/2020MTL.jpg
- 7. Detection results/Shannong 25/2022MTL.jpg
- 7. Detection results/Shannong 25/2024MTL.jpg
- 7. Detection results/Shannong 25/2025MTL.jpg
- 7. Detection results/Shannong 25/2028MTL.jpg
- 7. Detection results/Shannong 25/2030MTL.jpg
- 7. Detection results/Shannong 25/2031MTL.jpg
- 7. Detection results/Shannong 25/2033MTL.jpg
- 7. Detection results/Shannong 25/2035MTL.jpg
- 7. Detection results/Shannong 25/2037MTL.jpg
- 7. Detection results/Shannong 25/2038MTL.jpg
- 7. Detection results/Shannong 25/2039MTL.jpg
- 7. Detection results/Shannong 25/2041MTL.jpg
- 7. Detection results/Shannong 25/2042MTL.jpg
- 7. Detection results/Shannong 25/2043MTL.jpg
- 7. Detection results/Shannong 25/2044MTL.jpg
- 7. Detection results/Shannong 25/2045MTL.jpg
- 7. Detection results/Shannong 25/2048MTL.jpg
- 7. Detection results/Shannong 25/2049MTL.jpg
- 7. Detection results/Shannong 25/2050MTL.jpg
- 7. Detection results/Shannong 25/2055MTL.jpg
- 7. Detection results/Shannong 25/2056MTL.jpg
- 7. Detection results/Shannong 25/2057MTL.jpg
- 7. Detection results/Shannong 25/2058MTL.jpg
- 7. Detection results/Shannong 25/2059MTL.jpg
- 7. Detection results/Shannong 25/2060MTL.jpg
- 7. Detection results/Shannong 25/2061MTL.jpg
- 7. Detection results/Shannong 25/2062MTL.jpg
- 7. Detection results/Shannong 25/2064MTL.jpg
- 7. Detection results/Shannong 25/2066MTL.jpg
- 7. Detection results/Shannong 25/2067MTL.jpg
- 7. Detection results/Shannong 25/2069MTL.jpg
- 7. Detection results/Shannong 25/2072MTL.jpg
- 7. Detection results/Shannong 25/2076MTL.jpg
- 7. Detection results/Shannong 25/2077MTL.jpg
- 7. Detection results/Shannong 25/2082MTL.jpg
- 7. Detection results/Shannong 25/2087MTL.jpg
- 7. Detection results/Shannong 25/2088MTL.jpg
- 7. Detection results/Shannong 25/2090MTL.jpg
- 7. Detection results/Shannong 25/2091MTL.jpg
- 7. Detection results/Shannong 25/2092MTL.jpg
- 7. Detection results/Shannong 25/2093MTL.jpg
- 7. Detection results/Shannong 25/2096MTL.jpg
- 7. Detection results/Shannong 25/2097MTL.jpg
- 7. Detection results/Shannong 25/2099MTL.jpg
- 7. Detection results/Shannong 25/2100MTL.jpg
- 7. Detection results/Shannong 25/2105MTL.jpg
- 7. Detection results/Shannong 25/2106MTL.jpg
- 7. Detection results/Shannong 25/2107MTL.jpg
- 7. Detection results/Shannong 25/2108MTL.jpg
- 7. Detection results/Shannong 25/2110MTL.jpg
- 7. Detection results/Shannong 25/2114MTL.jpg
- 7. Detection results/Shannong 25/2115MTL.jpg
- 7. Detection results/Shannong 25/2116MTL.jpg
- 7. Detection results/Shannong 25/2117MTL.jpg
- 7. Detection results/Shannong 25/2118MTL.jpg
- 7. Detection results/Shannong 25/2119MTL.jpg
- 7. Detection results/Shannong 25/2120MTL.jpg
- 7. Detection results/Shannong 25/2122MTL.jpg
- 7. Detection results/Shannong 25/2126MTL.jpg
- 7. Detection results/Shannong 25/2127MTL.jpg
- 7. Detection results/Shannong 25/2128MTL.jpg
- 7. Detection results/Shannong 25/2136MTL.jpg
- 7. Detection results/Shannong 25/2137MTL.jpg
- 7. Detection results/Shannong 25/2140MTL.jpg
- 7. Detection results/Shannong 25/2144MTL.jpg
- 7. Detection results/Shannong 25/2145MTL.jpg
- 7. Detection results/Shannong 25/2154MTL.jpg
- 7. Detection results/Shannong 25/2155MTL.jpg
- 7. Detection results/Shannong 25/2156MTL.jpg
- 7. Detection results/Shannong 25/2157MTL.jpg
- 7. Detection results/Shannong 25/2158MTL.jpg
- 7. Detection results/Shannong 25/2160MTL.jpg
- 7. Detection results/Shannong 25/2167MTL.jpg
- 7. Detection results/Shannong 25/2170MTL.jpg
- 7. Detection results/Shannong 25/2171MTL.jpg
- 7. Detection results/Shannong 25/2175MTL.jpg
- 7. Detection results/Shannong 25/2180MTL.jpg
- 7. Detection results/Shannong 25/2182MTL.jpg
- 7. Detection results/Shannong 25/2183MTL.jpg
- 7. Detection results/Shannong 25/2184MTL.jpg
- 7. Detection results/Shannong 25/2185MTL.jpg
- 7. Detection results/Shannong 25/2186MTL.jpg
- 7. Detection results/Shannong 25/2196MTL.jpg
- 7. Detection results/Shannong 25/2199MTL.jpg
- 7. Detection results/Shannong 25/2202MTL.jpg
- 7. Detection results/Shannong 25/2204MTL.jpg
- 7. Detection results/Shannong 25/2206MTL.jpg
- 7. Detection results/Shannong 25/2207MTL.jpg
- 7. Detection results/Shannong 25/2208MTL.jpg
- 7. Detection results/Shannong 25/2210MTL.jpg
- 7. Detection results/Shannong 25/2215MTL.jpg
- 7. Detection results/Shannong 25/2216MTL.jpg
- 7. Detection results/Shannong 25/2217MTL.jpg
- 7. Detection results/Shannong 25/2226MTL.jpg
- 7. Detection results/Shannong 25/2229MTL.jpg
- 7. Detection results/Shannong 25/2232MTL.jpg
- 7. Detection results/Shannong 25/2233MTL.jpg
- 7. Detection results/Shannong 25/2234MTL.jpg
- 7. Detection results/Shannong 25/2235MTL.jpg
- 7. Detection results/Shannong 25/2237MTL.jpg
- 7. Detection results/Shannong 25/2238MTL.jpg
- 7. Detection results/Shannong 25/2242MTL.jpg
- 7. Detection results/Shannong 25/2246MTL.jpg
- 7. Detection results/Shannong 25/2251MTL.jpg
- 7. Detection results/Shannong 25/2252MTL.jpg
- 7. Detection results/Shannong 25/2253MTL.jpg
- 7. Detection results/Shannong 25/2254MTL.jpg
- 7. Detection results/Shannong 25/2255MTL.jpg
- 7. Detection results/Shannong 25/2256MTL.jpg
- 7. Detection results/Shannong 25/2257MTL.jpg
- 7. Detection results/Shannong 25/2264MTL.jpg
- 7. Detection results/Shannong 25/2265MTL.jpg
- 7. Detection results/Shannong 25/2268MTL.jpg
- 7. Detection results/Shannong 25/2271MTL.jpg
- 7. Detection results/Shannong 25/2272MTL.jpg
- 7. Detection results/Shannong 25/2274MTL.jpg
- 7. Detection results/Shannong 25/2277MTL.jpg
[truncated: 385 more entries]
