# Supplementary material for: Automatic Detection and Counting of Wheat Spikelet Using Semi-Automatic Labeling and Deep Learning
Source: Front Plant Sci. 2022 May 30;13:872555. doi: 10.3389/fpls.2022.872555 (PMC9189412; doi:10.3389/fpls.2022.872555)
Supplement: Supplementary file 7 [file Data_Sheet_7.ZIP]

Archive with 2,045 entries (2,040 files):
- 8. Detection results (output by DCNN model)/
- 8. Detection results (output by DCNN model)/Liangxing 99/
- 8. Detection results (output by DCNN model)/Liangxing 99/3001.jpg
- 8. Detection results (output by DCNN model)/Liangxing 99/3001.jpgb.txt
- 8. Detection results (output by DCNN model)/Liangxing 99/3001.jpgs.txt
- 8. Detection results (output by DCNN model)/Liangxing 99/3004.jpg
- 8. Detection results (output by DCNN model)/Liangxing 99/3004.jpgb.txt
- 8. Detection results (output by DCNN model)/Liangxing 99/3004.jpgs.txt
- 8. Detection results (output by DCNN model)/Liangxing 99/3006.jpg
- 8. Detection results (output by DCNN model)/Liangxing 99/3006.jpgb.txt
- 8. Detection results (output by DCNN model)/Liangxing 99/3006.jpgs.txt
- 8. Detection results (output by DCNN model)/Liangxing 99/3007.jpg
- 8. Detection results (output by DCNN model)/Liangxing 99/3007.jpgb.txt
- 8. Detection results (output by DCNN model)/Liangxing 99/3007.jpgs.txt
- 8. Detection results (output by DCNN model)/Liangxing 99/3008.jpg
- 8. Detection results (output by DCNN model)/Liangxing 99/3008.jpgb.txt
- 8. Detection results (output by DCNN model)/Liangxing 99/3008.jpgs.txt
- 8. Detection results (output by DCNN model)/Liangxing 99/3013.jpg
- 8. Detection results (output by DCNN model)/Liangxing 99/3013.jpgb.txt
- 8. Detection results (output by DCNN model)/Liangxing 99/3013.jpgs.txt
- 8. Detection results (output by DCNN model)/Liangxing 99/3016.jpg
- 8. Detection results (output by DCNN model)/Liangxing 99/3016.jpgb.txt
- 8. Detection results (output by DCNN model)/Liangxing 99/3016.jpgs.txt
- 8. Detection results (output by DCNN model)/Liangxing 99/3019.jpg
- 8. Detection results (output by DCNN model)/Liangxing 99/3019.jpgb.txt
- 8. Detection results (output by DCNN model)/Liangxing 99/3019.jpgs.txt
- 8. Detection results (output by DCNN model)/Liangxing 99/3024.jpg
- 8. Detection results (output by DCNN model)/Liangxing 99/3024.jpgb.txt
- 8. Detection results (output by DCNN model)/Liangxing 99/3024.jpgs.txt
- 8. Detection results (output by DCNN model)/Liangxing 99/3025.jpg
- 8. Detection results (output by DCNN model)/Liangxing 99/3025.jpgb.txt
- 8. Detection results (output by DCNN model)/Liangxing 99/3025.jpgs.txt
- 8. Detection results (output by DCNN model)/Liangxing 99/3029.jpg
- 8. Detection results (output by DCNN model)/Liangxing 99/3029.jpgb.txt
- 8. Detection results (output by DCNN model)/Liangxing 99/3029.jpgs.txt
- 8. Detection results (output by DCNN model)/Liangxing 99/3032.jpg
- 8. Detection results (output by DCNN model)/Liangxing 99/3032.jpgb.txt
- 8. Detection results (output by DCNN model)/Liangxing 99/3032.jpgs.txt
- 8. Detection results (output by DCNN model)/Liangxing 99/3035.jpg
- 8. Detection results (output by DCNN model)/Liangxing 99/3035.jpgb.txt
- 8. Detection results (output by DCNN model)/Liangxing 99/3035.jpgs.txt
- 8. Detection results (output by DCNN model)/Liangxing 99/3038.jpg
- 8. Detection results (output by DCNN model)/Liangxing 99/3038.jpgb.txt
- 8. Detection results (output by DCNN model)/Liangxing 99/3038.jpgs.txt
- 8. Detection results (output by DCNN model)/Liangxing 99/3044.jpg
- 8. Detection results (output by DCNN model)/Liangxing 99/3044.jpgb.txt
- 8. Detection results (output by DCNN model)/Liangxing 99/3044.jpgs.txt
- 8. Detection results (output by DCNN model)/Liangxing 99/3045.jpg
- 8. Detection results (output by DCNN model)/Liangxing 99/3045.jpgb.txt
- 8. Detection results (output by DCNN model)/Liangxing 99/3045.jpgs.txt
- 8. Detection results (output by DCNN model)/Liangxing 99/3046.jpg
- 8. Detection results (output by DCNN model)/Liangxing 99/3046.jpgb.txt
- 8. Detection results (output by DCNN model)/Liangxing 99/3046.jpgs.txt
- 8. Detection results (output by DCNN model)/Liangxing 99/3047.jpg
- 8. Detection results (output by DCNN model)/Liangxing 99/3047.jpgb.txt
- 8. Detection results (output by DCNN model)/Liangxing 99/3047.jpgs.txt
- 8. Detection results (output by DCNN model)/Liangxing 99/3048.jpg
- 8. Detection results (output by DCNN model)/Liangxing 99/3048.jpgb.txt
- 8. Detection results (output by DCNN model)/Liangxing 99/3048.jpgs.txt
- 8. Detection results (output by DCNN model)/Liangxing 99/3049.jpg
- 8. Detection results (output by DCNN model)/Liangxing 99/3049.jpgb.txt
- 8. Detection results (output by DCNN model)/Liangxing 99/3049.jpgs.txt
- 8. Detection results (output by DCNN model)/Liangxing 99/3050.jpg
- 8. Detection results (output by DCNN model)/Liangxing 99/3050.jpgb.txt
- 8. Detection results (output by DCNN model)/Liangxing 99/3050.jpgs.txt
- 8. Detection results (output by DCNN model)/Liangxing 99/3051.jpg
- 8. Detection results (output by DCNN model)/Liangxing 99/3051.jpgb.txt
- 8. Detection results (output by DCNN model)/Liangxing 99/3051.jpgs.txt
- 8. Detection results (output by DCNN model)/Liangxing 99/3053.jpg
- 8. Detection results (output by DCNN model)/Liangxing 99/3053.jpgb.txt
- 8. Detection results (output by DCNN model)/Liangxing 99/3053.jpgs.txt
- 8. Detection results (output by DCNN model)/Liangxing 99/3054.jpg
- 8. Detection results (output by DCNN model)/Liangxing 99/3054.jpgb.txt
- 8. Detection results (output by DCNN model)/Liangxing 99/3054.jpgs.txt
- 8. Detection results (output by DCNN model)/Liangxing 99/3056.jpg
- 8. Detection results (output by DCNN model)/Liangxing 99/3056.jpgb.txt
- 8. Detection results (output by DCNN model)/Liangxing 99/3056.jpgs.txt
- 8. Detection results (output by DCNN model)/Liangxing 99/3062.jpg
- 8. Detection results (output by DCNN model)/Liangxing 99/3062.jpgb.txt
- 8. Detection results (output by DCNN model)/Liangxing 99/3062.jpgs.txt
- 8. Detection results (output by DCNN model)/Liangxing 99/3063.jpg
- 8. Detection results (output by DCNN model)/Liangxing 99/3063.jpgb.txt
- 8. Detection results (output by DCNN model)/Liangxing 99/3063.jpgs.txt
- 8. Detection results (output by DCNN model)/Liangxing 99/3065.jpg
- 8. Detection results (output by DCNN model)/Liangxing 99/3065.jpgb.txt
- 8. Detection results (output by DCNN model)/Liangxing 99/3065.jpgs.txt
- 8. Detection results (output by DCNN model)/Liangxing 99/3066.jpg
- 8. Detection results (output by DCNN model)/Liangxing 99/3066.jpgb.txt
- 8. Detection results (output by DCNN model)/Liangxing 99/3066.jpgs.txt
- 8. Detection results (output by DCNN model)/Liangxing 99/3067.jpg
- 8. Detection results (output by DCNN model)/Liangxing 99/3067.jpgb.txt
- 8. Detection results (output by DCNN model)/Liangxing 99/3067.jpgs.txt
- 8. Detection results (output by DCNN model)/Liangxing 99/3068.jpg
- 8. Detection results (output by DCNN model)/Liangxing 99/3068.jpgb.txt
- 8. Detection results (output by DCNN model)/Liangxing 99/3068.jpgs.txt
- 8. Detection results (output by DCNN model)/Liangxing 99/3069.jpg
- 8. Detection results (output by DCNN model)/Liangxing 99/3069.jpgb.txt
- 8. Detection results (output by DCNN model)/Liangxing 99/3069.jpgs.txt
- 8. Detection results (output by DCNN model)/Liangxing 99/3074.jpg
- 8. Detection results (output by DCNN model)/Liangxing 99/3074.jpgb.txt
- 8. Detection results (output by DCNN model)/Liangxing 99/3074.jpgs.txt
- 8. Detection results (output by DCNN model)/Liangxing 99/3079.jpg
- 8. Detection results (output by DCNN model)/Liangxing 99/3079.jpgb.txt
- 8. Detection results (output by DCNN model)/Liangxing 99/3079.jpgs.txt
- 8. Detection results (output by DCNN model)/Liangxing 99/3080.jpg
- 8. Detection results (output by DCNN model)/Liangxing 99/3080.jpgb.txt
- 8. Detection results (output by DCNN model)/Liangxing 99/3080.jpgs.txt
- 8. Detection results (output by DCNN model)/Liangxing 99/3084.jpg
- 8. Detection results (output by DCNN model)/Liangxing 99/3084.jpgb.txt
- 8. Detection results (output by DCNN model)/Liangxing 99/3084.jpgs.txt
- 8. Detection results (output by DCNN model)/Liangxing 99/3085.jpg
- 8. Detection results (output by DCNN model)/Liangxing 99/3085.jpgb.txt
- 8. Detection results (output by DCNN model)/Liangxing 99/3085.jpgs.txt
- 8. Detection results (output by DCNN model)/Liangxing 99/3089.jpg
- 8. Detection results (output by DCNN model)/Liangxing 99/3089.jpgb.txt
- 8. Detection results (output by DCNN model)/Liangxing 99/3089.jpgs.txt
- 8. Detection results (output by DCNN model)/Liangxing 99/3090.jpg
- 8. Detection results (output by DCNN model)/Liangxing 99/3090.jpgb.txt
- 8. Detection results (output by DCNN model)/Liangxing 99/3090.jpgs.txt
- 8. Detection results (output by DCNN model)/Liangxing 99/3091.jpg
- 8. Detection results (output by DCNN model)/Liangxing 99/3091.jpgb.txt
- 8. Detection results (output by DCNN model)/Liangxing 99/3091.jpgs.txt
- 8. Detection results (output by DCNN model)/Liangxing 99/3092.jpg
- 8. Detection results (output by DCNN model)/Liangxing 99/3092.jpgb.txt
- 8. Detection results (output by DCNN model)/Liangxing 99/3092.jpgs.txt
- 8. Detection results (output by DCNN model)/Liangxing 99/3093.jpg
- 8. Detection results (output by DCNN model)/Liangxing 99/3093.jpgb.txt
- 8. Detection results (output by DCNN model)/Liangxing 99/3093.jpgs.txt
- 8. Detection results (output by DCNN model)/Liangxing 99/3095.jpg
- 8. Detection results (output by DCNN model)/Liangxing 99/3095.jpgb.txt
- 8. Detection results (output by DCNN model)/Liangxing 99/3095.jpgs.txt
- 8. Detection results (output by DCNN model)/Liangxing 99/3098.jpg
- 8. Detection results (output by DCNN model)/Liangxing 99/3098.jpgb.txt
- 8. Detection results (output by DCNN model)/Liangxing 99/3098.jpgs.txt
- 8. Detection results (output by DCNN model)/Liangxing 99/3103.jpg
- 8. Detection results (output by DCNN model)/Liangxing 99/3103.jpgb.txt
- 8. Detection results (output by DCNN model)/Liangxing 99/3103.jpgs.txt
- 8. Detection results (output by DCNN model)/Liangxing 99/3104.jpg
- 8. Detection results (output by DCNN model)/Liangxing 99/3104.jpgb.txt
- 8. Detection results (output by DCNN model)/Liangxing 99/3104.jpgs.txt
- 8. Detection results (output by DCNN model)/Liangxing 99/3107.jpg
- 8. Detection results (output by DCNN model)/Liangxing 99/3107.jpgb.txt
- 8. Detection results (output by DCNN model)/Liangxing 99/3107.jpgs.txt
- 8. Detection results (output by DCNN model)/Liangxing 99/3109.jpg
- 8. Detection results (output by DCNN model)/Liangxing 99/3109.jpgb.txt
- 8. Detection results (output by DCNN model)/Liangxing 99/3109.jpgs.txt
- 8. Detection results (output by DCNN model)/Liangxing 99/3112.jpg
- 8. Detection results (output by DCNN model)/Liangxing 99/3112.jpgb.txt
- 8. Detection results (output by DCNN model)/Liangxing 99/3112.jpgs.txt
- 8. Detection results (output by DCNN model)/Liangxing 99/3113.jpg
- 8. Detection results (output by DCNN model)/Liangxing 99/3113.jpgb.txt
- 8. Detection results (output by DCNN model)/Liangxing 99/3113.jpgs.txt
- 8. Detection results (output by DCNN model)/Liangxing 99/3114.jpg
- 8. Detection results (output by DCNN model)/Liangxing 99/3114.jpgb.txt
- 8. Detection results (output by DCNN model)/Liangxing 99/3114.jpgs.txt
- 8. Detection results (output by DCNN model)/Liangxing 99/3117.jpg
- 8. Detection results (output by DCNN model)/Liangxing 99/3117.jpgb.txt
- 8. Detection results (output by DCNN model)/Liangxing 99/3117.jpgs.txt
- 8. Detection results (output by DCNN model)/Liangxing 99/3119.jpg
- 8. Detection results (output by DCNN model)/Liangxing 99/3119.jpgb.txt
- 8. Detection results (output by DCNN model)/Liangxing 99/3119.jpgs.txt
- 8. Detection results (output by DCNN model)/Liangxing 99/3121.jpg
- 8. Detection results (output by DCNN model)/Liangxing 99/3121.jpgb.txt
- 8. Detection results (output by DCNN model)/Liangxing 99/3121.jpgs.txt
- 8. Detection results (output by DCNN model)/Liangxing 99/3122.jpg
- 8. Detection results (output by DCNN model)/Liangxing 99/3122.jpgb.txt
- 8. Detection results (output by DCNN model)/Liangxing 99/3122.jpgs.txt
- 8. Detection results (output by DCNN model)/Liangxing 99/3123.jpg
- 8. Detection results (output by DCNN model)/Liangxing 99/3123.jpgb.txt
- 8. Detection results (output by DCNN model)/Liangxing 99/3123.jpgs.txt
- 8. Detection results (output by DCNN model)/Liangxing 99/3125.jpg
- 8. Detection results (output by DCNN model)/Liangxing 99/3125.jpgb.txt
- 8. Detection results (output by DCNN model)/Liangxing 99/3125.jpgs.txt
- 8. Detection results (output by DCNN model)/Liangxing 99/3126.jpg
- 8. Detection results (output by DCNN model)/Liangxing 99/3126.jpgb.txt
- 8. Detection results (output by DCNN model)/Liangxing 99/3126.jpgs.txt
- 8. Detection results (output by DCNN model)/Liangxing 99/3130.jpg
- 8. Detection results (output by DCNN model)/Liangxing 99/3130.jpgb.txt
- 8. Detection results (output by DCNN model)/Liangxing 99/3130.jpgs.txt
- 8. Detection results (output by DCNN model)/Liangxing 99/3131.jpg
- 8. Detection results (output by DCNN model)/Liangxing 99/3131.jpgb.txt
- 8. Detection results (output by DCNN model)/Liangxing 99/3131.jpgs.txt
- 8. Detection results (output by DCNN model)/Liangxing 99/3132.jpg
- 8. Detection results (output by DCNN model)/Liangxing 99/3132.jpgb.txt
- 8. Detection results (output by DCNN model)/Liangxing 99/3132.jpgs.txt
- 8. Detection results (output by DCNN model)/Liangxing 99/3135.jpg
- 8. Detection results (output by DCNN model)/Liangxing 99/3135.jpgb.txt
- 8. Detection results (output by DCNN model)/Liangxing 99/3135.jpgs.txt
- 8. Detection results (output by DCNN model)/Liangxing 99/3136.jpg
- 8. Detection results (output by DCNN model)/Liangxing 99/3136.jpgb.txt
- 8. Detection results (output by DCNN model)/Liangxing 99/3136.jpgs.txt
- 8. Detection results (output by DCNN model)/Liangxing 99/3137.jpg
- 8. Detection results (output by DCNN model)/Liangxing 99/3137.jpgb.txt
- 8. Detection results (output by DCNN model)/Liangxing 99/3137.jpgs.txt
- 8. Detection results (output by DCNN model)/Liangxing 99/3138.jpg
- 8. Detection results (output by DCNN model)/Liangxing 99/3138.jpgb.txt
- 8. Detection results (output by DCNN model)/Liangxing 99/3138.jpgs.txt
- 8. Detection results (output by DCNN model)/Liangxing 99/3139.jpg
- 8. Detection results (output by DCNN model)/Liangxing 99/3139.jpgb.txt
- 8. Detection results (output by DCNN model)/Liangxing 99/3139.jpgs.txt
- 8. Detection results (output by DCNN model)/Liangxing 99/3141.jpg
- 8. Detection results (output by DCNN model)/Liangxing 99/3141.jpgb.txt
- 8. Detection results (output by DCNN model)/Liangxing 99/3141.jpgs.txt
- 8. Detection results (output by DCNN model)/Liangxing 99/3142.jpg
- 8. Detection results (output by DCNN model)/Liangxing 99/3142.jpgb.txt
- 8. Detection results (output by DCNN model)/Liangxing 99/3142.jpgs.txt
- 8. Detection results (output by DCNN model)/Liangxing 99/3144.jpg
- 8. Detection results (output by DCNN model)/Liangxing 99/3144.jpgb.txt
- 8. Detection results (output by DCNN model)/Liangxing 99/3144.jpgs.txt
- 8. Detection results (output by DCNN model)/Liangxing 99/3145.jpg
- 8. Detection results (output by DCNN model)/Liangxing 99/3145.jpgb.txt
- 8. Detection results (output by DCNN model)/Liangxing 99/3145.jpgs.txt
- 8. Detection results (output by DCNN model)/Liangxing 99/3146.jpg
- 8. Detection results (output by DCNN model)/Liangxing 99/3146.jpgb.txt
- 8. Detection results (output by DCNN model)/Liangxing 99/3146.jpgs.txt
- 8. Detection results (output by DCNN model)/Liangxing 99/3147.jpg
- 8. Detection results (output by DCNN model)/Liangxing 99/3147.jpgb.txt
- 8. Detection results (output by DCNN model)/Liangxing 99/3147.jpgs.txt
- 8. Detection results (output by DCNN model)/Liangxing 99/3148.jpg
- 8. Detection results (output by DCNN model)/Liangxing 99/3148.jpgb.txt
- 8. Detection results (output by DCNN model)/Liangxing 99/3148.jpgs.txt
- 8. Detection results (output by DCNN model)/Liangxing 99/3154.jpg
- 8. Detection results (output by DCNN model)/Liangxing 99/3154.jpgb.txt
- 8. Detection results (output by DCNN model)/Liangxing 99/3154.jpgs.txt
- 8. Detection results (output by DCNN model)/Liangxing 99/3155.jpg
- 8. Detection results (output by DCNN model)/Liangxing 99/3155.jpgb.txt
- 8. Detection results (output by DCNN model)/Liangxing 99/3155.jpgs.txt
- 8. Detection results (output by DCNN model)/Liangxing 99/3161.jpg
- 8. Detection results (output by DCNN model)/Liangxing 99/3161.jpgb.txt
- 8. Detection results (output by DCNN model)/Liangxing 99/3161.jpgs.txt
- 8. Detection results (output by DCNN model)/Liangxing 99/3163.jpg
- 8. Detection results (output by DCNN model)/Liangxing 99/3163.jpgb.txt
- 8. Detection results (output by DCNN model)/Liangxing 99/3163.jpgs.txt
- 8. Detection results (output by DCNN model)/Liangxing 99/3164.jpg
- 8. Detection results (output by DCNN model)/Liangxing 99/3164.jpgb.txt
- 8. Detection results (output by DCNN model)/Liangxing 99/3164.jpgs.txt
- 8. Detection results (output by DCNN model)/Liangxing 99/3165.jpg
- 8. Detection results (output by DCNN model)/Liangxing 99/3165.jpgb.txt
- 8. Detection results (output by DCNN model)/Liangxing 99/3165.jpgs.txt
- 8. Detection results (output by DCNN model)/Liangxing 99/3167.jpg
- 8. Detection results (output by DCNN model)/Liangxing 99/3167.jpgb.txt
- 8. Detection results (output by DCNN model)/Liangxing 99/3167.jpgs.txt
- 8. Detection results (output by DCNN model)/Liangxing 99/3172.jpg
- 8. Detection results (output by DCNN model)/Liangxing 99/3172.jpgb.txt
- 8. Detection results (output by DCNN model)/Liangxing 99/3172.jpgs.txt
- 8. Detection results (output by DCNN model)/Liangxing 99/3178.jpg
- 8. Detection results (output by DCNN model)/Liangxing 99/3178.jpgb.txt
- 8. Detection results (output by DCNN model)/Liangxing 99/3178.jpgs.txt
- 8. Detection results (output by DCNN model)/Liangxing 99/3180.jpg
- 8. Detection results (output by DCNN model)/Liangxing 99/3180.jpgb.txt
- 8. Detection results (output by DCNN model)/Liangxing 99/3180.jpgs.txt
- 8. Detection results (output by DCNN model)/Liangxing 99/3183.jpg
- 8. Detection results (output by DCNN model)/Liangxing 99/3183.jpgb.txt
- 8. Detection results (output by DCNN model)/Liangxing 99/3183.jpgs.txt
- 8. Detection results (output by DCNN model)/Liangxing 99/3186.jpg
- 8. Detection results (output by DCNN model)/Liangxing 99/3186.jpgb.txt
- 8. Detection results (output by DCNN model)/Liangxing 99/3186.jpgs.txt
- 8. Detection results (output by DCNN model)/Liangxing 99/3187.jpg
- 8. Detection results (output by DCNN model)/Liangxing 99/3187.jpgb.txt
- 8. Detection results (output by DCNN model)/Liangxing 99/3187.jpgs.txt
- 8. Detection results (output by DCNN model)/Liangxing 99/3191.jpg
- 8. Detection results (output by DCNN model)/Liangxing 99/3191.jpgb.txt
- 8. Detection results (output by DCNN model)/Liangxing 99/3191.jpgs.txt
- 8. Detection results (output by DCNN model)/Liangxing 99/3192.jpg
- 8. Detection results (output by DCNN model)/Liangxing 99/3192.jpgb.txt
- 8. Detection results (output by DCNN model)/Liangxing 99/3192.jpgs.txt
- 8. Detection results (output by DCNN model)/Liangxing 99/3194.jpg
- 8. Detection results (output by DCNN model)/Liangxing 99/3194.jpgb.txt
- 8. Detection results (output by DCNN model)/Liangxing 99/3194.jpgs.txt
- 8. Detection results (output by DCNN model)/Liangxing 99/3196.jpg
- 8. Detection results (output by DCNN model)/Liangxing 99/3196.jpgb.txt
- 8. Detection results (output by DCNN model)/Liangxing 99/3196.jpgs.txt
- 8. Detection results (output by DCNN model)/Liangxing 99/3197.jpg
- 8. Detection results (output by DCNN model)/Liangxing 99/3197.jpgb.txt
- 8. Detection results (output by DCNN model)/Liangxing 99/3197.jpgs.txt
- 8. Detection results (output by DCNN model)/Liangxing 99/3198.jpg
- 8. Detection results (output by DCNN model)/Liangxing 99/3198.jpgb.txt
- 8. Detection results (output by DCNN model)/Liangxing 99/3198.jpgs.txt
- 8. Detection results (output by DCNN model)/Liangxing 99/3199.jpg
- 8. Detection results (output by DCNN model)/Liangxing 99/3199.jpgb.txt
- 8. Detection results (output by DCNN model)/Liangxing 99/3199.jpgs.txt
- 8. Detection results (output by DCNN model)/Liangxing 99/3200.jpg
- 8. Detection results (output by DCNN model)/Liangxing 99/3200.jpgb.txt
- 8. Detection results (output by DCNN model)/Liangxing 99/3200.jpgs.txt
- 8. Detection results (output by DCNN model)/Liangxing 99/3201.jpg
- 8. Detection results (output by DCNN model)/Liangxing 99/3201.jpgb.txt
- 8. Detection results (output by DCNN model)/Liangxing 99/3201.jpgs.txt
- 8. Detection results (output by DCNN model)/Liangxing 99/3202.jpg
- 8. Detection results (output by DCNN model)/Liangxing 99/3202.jpgb.txt
- 8. Detection results (output by DCNN model)/Liangxing 99/3202.jpgs.txt
- 8. Detection results (output by DCNN model)/Liangxing 99/3203.jpg
- 8. Detection results (output by DCNN model)/Liangxing 99/3203.jpgb.txt
- 8. Detection results (output by DCNN model)/Liangxing 99/3203.jpgs.txt
- 8. Detection results (output by DCNN model)/Liangxing 99/3207.jpg
- 8. Detection results (output by DCNN model)/Liangxing 99/3207.jpgb.txt
- 8. Detection results (output by DCNN model)/Liangxing 99/3207.jpgs.txt
- 8. Detection results (output by DCNN model)/Liangxing 99/3210.jpg
- 8. Detection results (output by DCNN model)/Liangxing 99/3210.jpgb.txt
- 8. Detection results (output by DCNN model)/Liangxing 99/3210.jpgs.txt
- 8. Detection results (output by DCNN model)/Liangxing 99/3211.jpg
[truncated: 1,745 more entries]
