# Supplementary material for: Automatic Detection and Counting of Wheat Spikelet Using Semi-Automatic Labeling and Deep Learning
Source: Front Plant Sci. 2022 May 30;13:872555. doi: 10.3389/fpls.2022.872555 (PMC9189412; doi:10.3389/fpls.2022.872555)
Supplement: Supplementary file 7 [file Data_Sheet_7.ZIP › 8. Detection results (output by DCNN model)/Liangxing 99/3001.jpgs.txt]

0.9966 0.9954 0.9938 0.9937 0.9936 0.9923 0.9917 0.9917 0.9907 0.9894 0.9890 0.9879 0.9863 0.9857 0.9826 0.9766 0.9756 0.9510 0.0336 0.0224 0.0128 0.0114 0.0095 0.0058 0.0047 0.0036 0.0033 0.0032 0.0030 0.0028 0.0024 0.0019 0.0014 0.0010 0.0009 0.0005 0.0004 0.0004 0.0004 0.0004 0.0003 0.0003 0.0002 0.0002 0.0002 0.0002 0.0001 0.0001 0.0001 0.0001
