# Supplementary material for: Automatic Detection and Counting of Wheat Spikelet Using Semi-Automatic Labeling and Deep Learning
Source: Front Plant Sci. 2022 May 30;13:872555. doi: 10.3389/fpls.2022.872555 (PMC9189412; doi:10.3389/fpls.2022.872555)
Supplement: Supplementary file 8 [file Data_Sheet_8.ZIP]

Archive with 4 entries (3 files):
- code/
- code/test_score_image.m
- code/watershed_labeling.m
- Note.txt
