# Supplementary material for: Automatic Detection and Counting of Wheat Spikelet Using Semi-Automatic Labeling and Deep Learning
Source: Front Plant Sci. 2022 May 30;13:872555. doi: 10.3389/fpls.2022.872555 (PMC9189412; doi:10.3389/fpls.2022.872555)
Supplement: Supplementary file 8 [file Data_Sheet_8.ZIP › code/test_score_image.m]

clc
clear;close all

thres = 0.75;   % confidence score threshold
savedirect = 'C:\Users\QQ\Desktop\';   % data path
imagedirect = 'C:\Users\QQ\Desktop\';
form = '*.jpg';  % image format
dism = dir([imagedirect form]);
nmsm = {dism.name};
numm = length(nmsm);   % sample size

spikelet_num = zeros(numm,1);   % save the number of spikelet

for N=1:numm
    len = nmsm{N};
    directm = [imagedirect nmsm{N}];
    image = imread(directm);
    
    Target = len(1:(length(len)-4));

    %% load bounding boxes
    box_direct = ['C:\Users\QQ\Desktop\',Target,'.jpgb.txt'];  % coordinates
    btxt = load(box_direct);
    score_direct = ['C:\Users\QQ\Desktop\',Target,'.jpgs.txt'];  % confidence scores
    stxt = load(score_direct);
    stxt = stxt';

    data = btxt(find(stxt>thres),:);  

    data(:,1) = ceil(data(:,1)*1021);  % multiply the length and width of raw image (256*1021)
    data(:,3) = ceil(data(:,3)*1021);
    data(:,2) = ceil(data(:,2)*256);
    data(:,4) = ceil(data(:,4)*256);
    
    spikelet_num(N,1) = str2num(Target);
    spikelet_num(N,2) = size(data,1);

    pos(:,4) = data(:,3)-data(:,1);     % length and width of bounding box
    pos(:,3) = data(:,4)-data(:,2);
    pos(:,2) = data(:,1);
    pos(:,1) = data(:,2);

    figure
    imshow(image);hold on;
    l = length(pos(:,1));
    for j=1:l
       rectangle('position',pos(j,:),'edgecolor','b','linewidth',1);
       hold on;
    end    
    frame=getframe(gcf);
    res = frame2im(frame);
    imwrite(res,[savedirect,Target,'MTL.jpg'])    % save results

    close all;
    image = []; pos = []; Target = []; btxt=[]; stxt = []; data = []; l = [];
    frame = []; res = []; 
end

path=[savedirect,'Test_matlab.xls'];
xlswrite(path,spikelet_num,'Sheet1'); % output data
