# Supplementary material for: Automatic Detection and Counting of Wheat Spikelet Using Semi-Automatic Labeling and Deep Learning
Source: Front Plant Sci. 2022 May 30;13:872555. doi: 10.3389/fpls.2022.872555 (PMC9189412; doi:10.3389/fpls.2022.872555)
Supplement: Supplementary file 8 [file Data_Sheet_8.ZIP › code/watershed_labeling.m]

clear
clc
close all

%%
% data path
direct = 'C:\Users\QQ\Desktop\';
savedir = 'C:\Users\QQ\Desktop\';
format = '*.jpg';  %data format
dis = dir([direct format]);
nms = {dis.name};
long = length(nms);

% save results
savenum = zeros(long,1);
leftnum = zeros(long,2);

for ii=1:long
    direct1 = [direct nms{ii}];
    image_1 = imread(direct1);
    [mi,ni,color] = size(image_1);
        
    % RGB to HSV space
    [H S V] = rgb2hsv(image_1);  % S component 
    tho = graythresh(S);       
    img1 = im2bw(S, tho);      % segmentation

    kernal = img1;    
    figure
    imshow(kernal);impixelinfo;title('spike segmentation')

    % RGB to YCbCr
    YUVimage = rgb2ycbcr(image_1);
    Cb = YUVimage(:,:,2);

    % bilateral filter 
    r=5;   
    a=3;   
    b=0.1; 
    C1=bfilt_gray(Cb,r,a,b);
    image_2 = uint8(ceil(C1.*255));                  
    figure
    imshow(image_2);impixelinfo;title('Image Enhancement')
    
    distorted = kernal.*double(image_2);    
    
    %%  watershed segmentation
    image_2 = uint8(distorted);
    mask = imextendedmin(image_2,3);  % local minimum threshold
    
    L1=bwlabel(mask);   
    STATS=regionprops(L1,'Area');     % calculate areas of each region
    mask=ismember(L1,find([STATS.Area]>200));
    L1 = []; STATS = [];
    
    figure
    imshow(image_2);impixelinfo;title('spike gray image')    
    D2 = imimposemin(image_2,mask);

    Ld2 = watershed(D2);
    
    [centerp(:,1),centerp(:,2)] = find(Ld2==0);
     
    figure
    imshow(image_1)
    hold on;
    plot(centerp(:,2),centerp(:,1),'b.','MarkerSize',2);title('initial segmentation')
    
    finalimage = zeros(mi,ni);
    finalimage(find(Ld2~=0)) = 255;
    L1=bwlabel(finalimage);   
    STATS=regionprops(L1,'Area');     
    mask=ismember(L1,find([STATS.Area]<6000));
    
    % minimum enclosed rectangles
    img_reg = regionprops(mask,'area','boundingbox');
    areas = [img_reg.Area];
    rects = cat(1,img_reg.BoundingBox); 
    areas = areas';
    
    % show the results
    figure,
    imshow(image_1);
    for i = 1:size(rects, 1)
        rectangle('position', rects(i, :), 'EdgeColor', 'b');
    end
    title('initial labeling results')
    
    xw = rects(:,3);  % length and width of bounding box
    yw = rects(:,4);
    ratioxy = yw./xw;
   
    % remove some bounding boxes
    areas(find(ratioxy>2.5),:) = [];
    rects(find(ratioxy>2.5),:) = [];
    ratioxy(find(ratioxy>2.5),:) = [];
    
    areas(find(ratioxy<1),:) = [];
    rects(find(ratioxy<1),:) = [];
    rects(find(areas<1000),:) = [];
    areas(find(areas<1000),:) = [];
    rects(find(areas>5000),:) = [];

    % show the results
    figure,
    imshow(image_1);
    for i = 1:size(rects, 1)
        rectangle('position', rects(i, :), 'EdgeColor', 'b');
    end
    title('labeling results')
   
    % save results
    saveas(gcf,[savedir,nms{ii}(1:end-4),'b.jpg']);
    path2=[savedir,nms{ii}(1:end-4),'.xls'];
    xlswrite(path2,rects,'Sheet1');                   %output data

    close all;
    centerp = []; D2 = []; Ld2 = []; rects = [];
end
