# Supplementary material for: Automatic Detection and Counting of Wheat Spikelet Using Semi-Automatic Labeling and Deep Learning
Source: Front Plant Sci. 2022 May 30;13:872555. doi: 10.3389/fpls.2022.872555 (PMC9189412; doi:10.3389/fpls.2022.872555)
Supplement: Supplementary file 8 [file Data_Sheet_8.ZIP › Note.txt]

*jpgb.txt: the coordinates of bounding boxes for spikelets output by Faster RCNN model
*jpgs.txt: the confidence scores of bounding boxes output by Faster RCNN model
*MTL.jpg: detection results

test_score_image.m: output the final results based on "*jpgb.txt" and "*jpgs.txt"
watershed_labeling.m: label the spikelets based on watershed algorithm
